# Supplementary material for: The Gut Microbiota and Its Metabolites and Their Association with the Risk of Autoimmune Thyroid Disease: A Mendelian Randomization Study
Source: Nutrients. 2024 Nov 15;16(22):3898. doi: 10.3390/nu16223898 (PMC11597551; doi:10.3390/nu16223898)
Supplement: Supplementary file 1 [file nutrients-16-03898-s001.zip]

Archive with 3 entries (3 files):
- Supplementary Figures.pdf
- Supplementary Tables.xlsx
- SupplementaryMethodS1.pdf
