# Supplementary material for: The Gut Microbiota and Its Metabolites and Their Association with the Risk of Autoimmune Thyroid Disease: A Mendelian Randomization Study
Source: Nutrients. 2024 Nov 15;16(22):3898. doi: 10.3390/nu16223898 (PMC11597551; doi:10.3390/nu16223898)
Supplement: Supplementary file 1 [file nutrients-16-03898-s001.zip › Supplementary Tables.xlsx]

## Sheet: Table S1
Table S1. STROBE-MR checklist of recommended items to address in reports of Mendelian randomization studies1 2.
Item No.	Section	Checklist item	Line No.
1	TITLE and ABSTRACT	Indicate Mendelian randomization (MR) as the study’s design in the title and/or the abstract if that is a main purpose of the study	1-31
	INTRODUCTION
2	Background	Explain the scientific background and rationale for the reported study. What is the exposure? Is a potential causal relationship between exposure and outcome plausible? Justify why MR is a helpful method to address the study question	35-72
3	Objectives	State specific objectives clearly, including pre-specified causal hypotheses (if any). State that MR is a method that, under specific assumptions, intends to estimate causal effects	66-80
	METHODS
4	Study design and data sources	Present key elements of the study design early in the article. Consider including a table listing sources of data for all phases of the study. For each data source contributing to the analysis, describe the following:	84-127 Supplementary Table S3
	a)	Setting: Describe the study design and the underlying population, if possible. Describe the setting, locations, and relevant dates, including periods of recruitment, exposure, follow-up, and data collection, when available.	Not applicable
	b)	Participants: Give the eligibility criteria, and the sources and methods of selection of participants. Report the sample size, and whether any power or sample size calculations were carried out prior to the main analysis	84-127 Supplementary Table S3
	c)	Describe measurement, quality control and selection of genetic variants	132-136 168-169
	d)	For each exposure, outcome, and other relevant variables, describe methods of assessment and diagnostic criteria for diseases	116-127 Supplementary Method S1
	e)	Provide details of ethics committee approval and participant informed consent, if relevant	Not applicable
5	Assumptions	Explicitly state the three core IV assumptions for the main analysis (relevance, independence and exclusion restriction) as well assumptions for any additional or sensitivity analysis	85-87 Supplementary Method S2
6	Statistical methods: main analysis	Describe statistical methods and statistics used	160-167
	a)	Describe how quantitative variables were handled in the analyses (i.e., scale, units, model)
	b)	Describe how genetic variants were handled in the analyses and, if applicable, how their weights were selected
	c)	Describe the MR estimator (e.g. two-stage least squares, Wald ratio) and related statistics. Detail the included covariates and, in case of two-sample MR, whether the same covariate set was used for adjustment in the two samples
	d)	Explain how missing data were addressed
	e)	If applicable, indicate how multiple testing was addressed
7	Assessment of assumptions	Describe any methods or prior knowledge used to assess the assumptions or justify their validity	Supplementary Method S2
8	Sensitivity analyses and additional analyses	Describe any sensitivity analyses or additional analyses performed (e.g. comparison of effect estimates from different approaches, independent replication, bias analytic techniques, validation of instruments, simulations)	142-150
9	Software and pre-registration
	a)	Name statistical software and package(s), including version and settings used	160-167
	b)	State whether the study protocol and details were pre-registered (as well as when and where)
	RESULTS
10	Descriptive data
	a)	Report the numbers of individuals at each stage of included studies and reasons for exclusion. Consider use of a flow diagram	169-175 Supplementary Tables S4 and S6.
	b)	Report summary statistics for phenotypic exposure(s), outcome(s), and other relevant variables (e.g. means, SDs, proportions)
	c)	If the data sources include meta-analyses of previous studies, provide the assessments of heterogeneity across these studies
	d)	For two-sample MR:
		i. Provide justification of the similarity of the genetic variant-exposure associations between the exposure and outcome samples
		ii. Provide information on the number of individuals who overlap between the exposure and outcome studies
11	Main results
	a)	Report the associations between genetic variant and exposure, and between genetic variant and outcome, preferably on an interpretable scale	177-198 Figure 2,Supplementary Tables S5 and S7
	b)	Report MR estimates of the relationship between exposure and outcome, and the measures of uncertainty from the MR analysis, on an interpretable scale, such as odds ratio or relative risk per SD difference
	c)	If relevant, consider translating estimates of relative risk into absolute risk for a meaningful time period
	d)	Consider plots to visualize results (e.g. forest plot, scatterplot of associations between genetic variants and outcome versus between genetic variants and exposure)
12	Assessment of assumptions
	a)	Report the assessment of the validity of the assumptions	Supplementary Tables S5 and S7
	b)	Report any additional statistics (e.g., assessments of heterogeneity across genetic variants, such as I2, Q statistic or E-value)
13	Sensitivity analyses and additional analyses
	a)	Report any sensitivity analyses to assess the robustnes	199-226 Figures 3 and 4; Supplementary Tables S8 and S9; Supplementary Figuers S1 and S2
		s of the main results to violations of the assumptions
	b)	Report results from other sensitivity analyses or additional analyses
	c)	Report any assessment of direction of causal relationship (e.g., bidirectional MR)
	d)	When relevant, report and compare with estimates from non-MR analyses
	e)	Consider additional plots to visualize results (e.g., leave-one-out analyses)
	DISCUSSION
14	Key results	Summarize key results with reference to study objectives	245-256
15	Limitations	Discuss limitations of the study, taking into account the validity of the IV assumptions, other sources of potential bias, and imprecision. Discuss both direction and magnitude of any potential bias and any efforts to address them	286-292
16	Interpretation
	a)	Meaning: Give a cautious overall interpretation of results in the context of their limitations and in comparison with other studies	268-315
	b)	Mechanism: Discuss underlying biological mechanisms that could drive a potential causal relationship between the investigated exposure and the outcome, and whether the gene-environment equivalence assumption is reasonable. Use causal language carefully, clarifying that IV estimates may provide causal effects only under certain assumptions
	c)	Clinical relevance: Discuss whether the results have clinical or public policy relevance, and to what extent they inform effect sizes of possible interventions
17	Generalizability	Discuss the generalizability of the study results (a) to other populations, (b) across other exposure periods/timings, and (c) across other levels of exposure	315-336
	OTHER INFORMATION
18	Funding	Describe sources of funding and the role of funders in the present study and, if applicable, sources of funding for the databases and original study or studies on which the present study is based	362-364
19	Data and data sharing	Provide the data used to perform all analyses or report where and how the data can be accessed, and reference these sources in the article. Provide the statistical code needed to reproduce the results in the article, or report whether the code is publicly accessible and if so, where	370-374
20	Conflicts of Interest	All authors should declare all potential conflicts of interest	379-380
This checklist is copyrighted by the Equator Network under the Creative Commons Attribution 3.0 Unported (CC BY 3.0) license.
1	Skrivankova VW, Richmond RC, Woolf BAR, Yarmolinsky J, Davies NM, Swanson SA, et al. Strengthening the Reporting of Observational Studies in Epidemiology using Mendelian Randomization (STROBE-MR) Statement. JAMA. 2021;under review.
2	Skrivankova VW, Richmond RC, Woolf BAR, Davies NM, Swanson SA, VanderWeele TJ, et al. Strengthening the Reporting of Observational Studies in Epidemiology using Mendelian Randomisation (STROBE-MR): Explanation and Elaboration. BMJ. 2021;375:n2233.

## Sheet: Table S2
Table S2. Description of the 9 gut microbiota associated metabolites selection rational
Class	Metabolites	Link with gut microbiome	Link with diseases and risk factors	GWAS on the metabolite
Short-chain fatty acids (SCFAs)	acetate, butyrate, propionate, PWY-5022	SCFA are endproducts of microbial fermentation (PMID:26963409)	Linked with thyroid disease(PMID: 32785703,37455925). Implicated in immune response (PMID: 30831575).	Acetate (kettunen et al); butyrate (proxied by PWY-5022)(Lopera-Maya EA et al); and propionate (Rhee EP et al)
Trimethylamine N-oxide (TMAO)	Trimethylamine N-oxide (TMAO)	TMAO is metabolized by the gut microbiome from betaine, choline and L-carnitine from dietary sources (PMID : 27834801).	Linked with autoimmune disease(PMID : 31394758,31123156).	TMAO (Rhee et al.)
Bile acid (BA)	Cholate,Taurocholic acid	Bile acids and the gut microbiota: metabolic interactions and impacts on disease (PMID:36253479)	Linked with autoimmune thyroid disease: The role and molecular mechanism of gut microbiota in Graves' orbitopathy (35986869)Linked with autoimmune disease:Bile acids and intestinal microbiota in autoimmune cholestatic liver diseases (PMID:28698093)	Cholate (Chen Y et al.), Taurocholic acid (Chen Y et al.).
Derivatives of tryptophan	indole-3-propionate, 3-indoleglyoxylic acid	Gut Microbiota Regulation of Tryptophan Metabolism in Health and Disease (PMID:29902437 ).Triptophan is an essential aromatic amino acid acquired through diet. Triptophan can be metabolized by the gut microbiome into indole-3-propionate (PMID:29168502 ). Dietary Betaine and Fatty Acids Change Circulating Single-Carbon Metabolites and Fatty Acids in the Dog (PMID:35327165 ).	Linked with autoimmune disease:Indole-3-propionate is correlated with gut inflammation (PMID : 26025313). Lactobacillus reuteri tryptophan metabolism promotes host susceptibility to CNS autoimmunity (PMID : 36419205).	indole-3-propionate (Shin et al.); 3-indoleglyoxylic acid (Chen Y et al.)
Lipopolysaccharide (LPS)	3-hydroxymyristate	Anti-Inflammatory and Immunomodulatory Effects of Probiotics in Gut Inflammation: A Door to the Body.(PMID:33717063)	Linked with autoimmune thyroid disease:Elevated Levels of Circulating Biomarkers Related to Leaky Gut Syndrome and Bacterial Translocation Are Associated With Graves' Disease (PMID:34975767)	LPS (proxied by 3-hydroxymyristate)(Chen Y et al.).

## Sheet: Table S3
Table S3.Details of the data sources included in the mendelian randomization analysis.
Trait	Variable	Category	PMID	Year	Author	Consortium	Sex	Population	sample_size	ncase	ncontrol	url
AITD	outcome	Disease	32581359	2021	Sakaue S	UK Biobank and FinnGen	Males and Females	European	755406	30234	725172	https://www.ebi.ac.uk/gwas/publications/32581359
Graves' disease	outcome	Disease	34594039	2020	Sakaue S	Japan Biobank, UK Biobank and FinnGen.	Males and Females	European	634085	1678	456942	https://www.ebi.ac.uk/gwas/publications/34594039
Hashimoto's thyroiditis	outcome	Disease	34594039	2021	Sakaue S	Japan Biobank, UK Biobank and FinnGen.	Males and Females	European	568833	15654	379986	https://www.ebi.ac.uk/gwas/publications/34594039
BMI	exposure	Metabolic risk factor	35534559	2022	Howe LJ	Within family GWAS consortium	Males and Females	European	99998			https://gwas.mrcieu.ac.uk/datasets/ieu-b-4816/
Alcohol intake frequency	exposure	Metabolic risk factor	30643251	2019	Liu M	GWAS & Sequencing Consortium of Alcohol and Nicotine	Males and Females	European	335394			https://gwas.mrcieu.ac.uk/datasets/ieu-b-73/
Gut microbiota	exposure	Taxa abundance	33462485	2021	Kurilshikov	Mibiogen	Males and Females	European	14306			https://mibiogen.gcc.rug.nl/
Acetate	exposure	Metabolites	27005778	2016	Kettunen	EGCUT, Finnish Twin Cohort,FR97,COROGENE,HBCS,KORA,NFBC 1966,PredictCVD,PROTE,FS,ERF,LLS,NTR	Males and Females	European	24748			https://www.ebi.ac.uk/gwas/publications/27005778
Butanoyl-CoA fermentation (PWY-5022)	exposure	Metabolites	35115690	2022	Lopera-Maya EA	LifeLines	Males and Females	European	7738			https://www.ebi.ac.uk/gwas/publications/35115690
Propionate	exposure	Metabolites	35120996	2022	Rhee EP	Chronic renal insufficiency cohort (CRIC) study	Males and Females	European	822			https://www.ebi.ac.uk/gwas/studies/GCST90257458
TMAO	exposure	Metabolites	35120996	2022	Rhee EP	Chronic renal insufficiency cohort (CRIC) study	Males and Females	European	822			https://www.ebi.ac.uk/gwas/studies/GCST90257658
Indole-3-propionate (IPA)	exposure	Metabolites	24816252	2014	Shin	KORA and TwinsUK	Males and Females	European	7803			https://gwas.mrcieu.ac.uk/datasets/met-a-475/
3-indoleglyoxylic acid	exposure	Metabolites	36635386	2023	Chen Y	Canadian Longitudinal Study on Aging (CLSA) cohort	Males and Females	European	7848			https://www.ebi.ac.uk/gwas/studies/GCST90200205
Cholate	exposure	Metabolites	36635386	2023	Chen Y	Canadian Longitudinal Study on Aging (CLSA) cohort	Males and Females	European	7892			https://www.ebi.ac.uk/gwas/studies/GCST90200321
Taurocholic acid	exposure	Metabolites	36635386	2023	Chen Y	Canadian Longitudinal Study on Aging (CLSA) cohort	Males and Females	European	7743			https://www.ebi.ac.uk/gwas/studies/GCST90200333
3-hydroxymyristate	exposure	Metabolites	36635386	2023	Chen Y	Canadian Longitudinal Study on Aging (CLSA) cohort	Males and Females	European	8235			https://www.ebi.ac.uk/gwas/studies/GCST90199674

## Sheet: Table S4
Table S4.Harmonized datasets for each gut microbiota abundance trait exposure and outcome.
SNP	effect_allele.exposure	other_allele.exposure	effect_allele.outcome	other_allele.outcome	beta.exposure	beta.outcome	eaf.outcome	samplesize.outcome	pval.outcome	se.outcome	outcome	data_source.outcome	chr.exposure	pos.exposure	se.exposure	samplesize.exposure	exposure	mr_keep.exposure	pval_origin.exposure	data_source.exposure	action	mr_keep	rsq.exposure	effective_n.exposure	effective_n.outcome	steiger_dir	steiger_pval	F_pow_beta_se
rs2715439	T	C	T	C	-0.075	-0.006	0.602	395640	0.737	0.017	Hashimoto thyroiditis	igd	15	99492313	0.016	14306	genus Actinomycesgenus Actinomyces|| id:ebi-a-GCST90016959	TRUE	reported	igd	2	TRUE	0.001	14306	395640	TRUE	1.15306e-05	20.523
rs34583783	G	T	G	T	0.127	0.002	0.092	395640	0.946	0.034	Hashimoto thyroiditis	igd	6	67207371	0.027	14306	genus Actinomycesgenus Actinomyces|| id:ebi-a-GCST90016959	TRUE	reported	igd	2	TRUE	0.002	14306	395640	TRUE	3.86497e-06	22.237
rs35011108	A	G	A	G	0.233	-0.044	0.038	395640	0.187	0.034	Hashimoto thyroiditis	igd	6	133007480	0.051	14306	genus Actinomycesgenus Actinomyces|| id:ebi-a-GCST90016959	TRUE	reported	igd	2	TRUE	0.001	14306	395640	TRUE	2.48723e-05	20.641
rs4073240	G	A	G	A	0.075	-0.009	0.464	395640	0.585	0.017	Hashimoto thyroiditis	igd	6	169224781	0.017	14306	genus Actinomycesgenus Actinomyces|| id:ebi-a-GCST90016959	TRUE	reported	igd	2	TRUE	0.001	14306	395640	TRUE	1.7268e-05	20.064
rs4146653	G	A	G	A	0.099	-0.014	0.17	395640	0.562	0.023	Hashimoto thyroiditis	igd	10	4782841	0.021	14306	genus Actinomycesgenus Actinomyces|| id:ebi-a-GCST90016959	TRUE	reported	igd	2	TRUE	0.001	14306	395640	TRUE	1.03779e-05	21.159
rs71315246	A	G	A	G	-0.097	0.012	0.139	395640	0.619	0.024	Hashimoto thyroiditis	igd	3	101352439	0.022	14306	genus Actinomycesgenus Actinomyces|| id:ebi-a-GCST90016959	TRUE	reported	igd	2	TRUE	0.001	14306	395640	TRUE	2.12528e-05	19.566
rs7915461	C	T	C	T	-0.188	0.012	0.916	395640	0.693	0.032	Hashimoto thyroiditis	igd	10	127532121	0.04	14306	genus Actinomycesgenus Actinomyces|| id:ebi-a-GCST90016959	TRUE	reported	igd	2	TRUE	0.002	14306	395640	TRUE	6.25025e-06	21.855
rs11604400	C	T	C	T	-0.103	0.013	0.079	395640	0.654	0.028	Hashimoto thyroiditis	igd	11	98386085	0.023	14306	genus Adlercreutziagenus Adlercreutzia|| id:ebi-a-GCST90016960	TRUE	reported	igd	2	TRUE	0.001	14306	395640	TRUE	2.6238e-05	19.06
rs13231526	C	A	C	A	0.143	-0.039	0.06	395640	0.205	0.031	Hashimoto thyroiditis	igd	7	48844151	0.031	14306	genus Adlercreutziagenus Adlercreutzia|| id:ebi-a-GCST90016960	TRUE	reported	igd	2	TRUE	0.001	14306	395640	TRUE	1.8927e-05	21.123
rs2717140	C	T	C	T	-0.119	0.039	0.129	395640	0.139	0.027	Hashimoto thyroiditis	igd	18	75009770	0.025	14306	genus Adlercreutziagenus Adlercreutzia|| id:ebi-a-GCST90016960	TRUE	reported	igd	2	TRUE	0.002	14306	395640	TRUE	1.15013e-05	22.548
rs55719207	G	A	G	A	-0.07	0.003	0.458	395640	0.847	0.017	Hashimoto thyroiditis	igd	3	105355971	0.016	14306	genus Adlercreutziagenus Adlercreutzia|| id:ebi-a-GCST90016960	TRUE	reported	igd	2	TRUE	0.001	14306	395640	TRUE	1.63265e-05	19.577
rs6664405	T	C	T	C	-0.095	0.016	0.165	395640	0.504	0.024	Hashimoto thyroiditis	igd	1	69444163	0.021	14306	genus Adlercreutziagenus Adlercreutzia|| id:ebi-a-GCST90016960	TRUE	reported	igd	2	TRUE	0.001	14306	395640	TRUE	1.58187e-05	20.451
rs7680684	T	C	T	C	0.083	0.01	0.529	395640	0.57	0.018	Hashimoto thyroiditis	igd	4	171281359	0.017	14306	genus Adlercreutziagenus Adlercreutzia|| id:ebi-a-GCST90016960	TRUE	reported	igd	2	TRUE	0.002	14306	395640	TRUE	2.11016e-06	24.371
rs9915817	C	T	C	T	-0.075	-0.011	0.695	395640	0.557	0.018	Hashimoto thyroiditis	igd	17	48864179	0.017	14306	genus Adlercreutziagenus Adlercreutzia|| id:ebi-a-GCST90016960	TRUE	reported	igd	2	TRUE	0.001	14306	395640	TRUE	2.03152e-05	19.81
rs111862613	T	C	T	C	0.091	-0.007	0.172	395640	0.754	0.023	Hashimoto thyroiditis	igd	12	130309670	0.02	14306	genus Akkermansiagenus Akkermansia|| id:ebi-a-GCST90016961	TRUE	reported	igd	2	TRUE	0.001	14306	395640	TRUE	7.11142e-06	21.449
rs117107102	A	G	A	G	0.204	-0.004	0.043	395640	0.928	0.04	Hashimoto thyroiditis	igd	18	49473635	0.043	14306	genus Akkermansiagenus Akkermansia|| id:ebi-a-GCST90016961	TRUE	reported	igd	2	TRUE	0.002	14306	395640	TRUE	3.58701e-06	22.427
rs11729256	T	C	T	C	0.075	-0.054	0.303	395640	0.011	0.021	Hashimoto thyroiditis	igd	4	95027272	0.015	14306	genus Akkermansiagenus Akkermansia|| id:ebi-a-GCST90016961	TRUE	reported	igd	2	TRUE	0.002	14306	395640	TRUE	9.25589e-06	24.97
rs12908520	G	A	G	A	0.062	-0.019	0.427	395640	0.246	0.017	Hashimoto thyroiditis	igd	15	97570657	0.013	14306	genus Akkermansiagenus Akkermansia|| id:ebi-a-GCST90016961	TRUE	reported	igd	2	TRUE	0.002	14306	395640	TRUE	1.00853e-05	22.251
rs2602429	T	C	T	C	-0.075	0.044	0.684	395640	0.019	0.019	Hashimoto thyroiditis	igd	16	81063149	0.016	14306	genus Akkermansiagenus Akkermansia|| id:ebi-a-GCST90016961	TRUE	reported	igd	2	TRUE	0.002	14306	395640	TRUE	2.17135e-05	22.77
rs4242783	A	G	A	G	-0.069	-0.02	0.74	395640	0.263	0.018	Hashimoto thyroiditis	igd	10	5064327	0.015	14306	genus Akkermansiagenus Akkermansia|| id:ebi-a-GCST90016961	TRUE	reported	igd	2	TRUE	0.002	14306	395640	TRUE	1.3709e-05	21.537
rs4936098	G	A	G	A	-0.065	0.005	0.717	395640	0.798	0.018	Hashimoto thyroiditis	igd	11	130280667	0.014	14306	genus Akkermansiagenus Akkermansia|| id:ebi-a-GCST90016961	TRUE	reported	igd	2	TRUE	0.002	14306	395640	TRUE	3.44168e-06	22.81
rs61779207	G	A	G	A	-0.076	0.015	0.152	395640	0.454	0.02	Hashimoto thyroiditis	igd	1	41074472	0.017	14306	genus Akkermansiagenus Akkermansia|| id:ebi-a-GCST90016961	TRUE	reported	igd	2	TRUE	0.001	14306	395640	TRUE	1.61843e-05	20.55
rs74542928	T	C	T	C	0.113	-0.027	0.092	395640	0.497	0.04	Hashimoto thyroiditis	igd	4	100544188	0.024	14306	genus Akkermansiagenus Akkermansia|| id:ebi-a-GCST90016961	TRUE	reported	igd	2	TRUE	0.002	14306	395640	TRUE	5.33205e-06	22.69
rs9349825	A	G	A	G	-0.07	0.015	0.253	395640	0.474	0.021	Hashimoto thyroiditis	igd	6	56341481	0.015	14306	genus Akkermansiagenus Akkermansia|| id:ebi-a-GCST90016961	TRUE	reported	igd	2	TRUE	0.002	14306	395640	TRUE	5.07531e-06	22.856
rs941682	G	A	G	A	-0.063	0.005	0.269	395640	0.792	0.018	Hashimoto thyroiditis	igd	20	31867840	0.014	14306	genus Akkermansiagenus Akkermansia|| id:ebi-a-GCST90016961	TRUE	reported	igd	2	TRUE	0.001	14306	395640	TRUE	1.91997e-05	19.381
rs1107244	G	A	G	A	0.076	-0.021	0.168	395640	0.457	0.028	Hashimoto thyroiditis	igd	13	38057357	0.017	14306	genus Alistipesgenus Alistipes|| id:ebi-a-GCST90016962	TRUE	reported	igd	2	TRUE	0.001	14306	395640	TRUE	2.51747e-05	19.636
rs11769002	G	A	G	A	-0.053	0.039	0.4	395640	0.024	0.017	Hashimoto thyroiditis	igd	7	62443498	0.011	14306	genus Alistipesgenus Alistipes|| id:ebi-a-GCST90016962	TRUE	reported	igd	2	TRUE	0.002	14306	395640	TRUE	1.52481e-05	23.368
rs11958296	A	G	A	G	-0.098	0.064	0.07	395640	0.117	0.041	Hashimoto thyroiditis	igd	5	177755179	0.022	14306	genus Alistipesgenus Alistipes|| id:ebi-a-GCST90016962	TRUE	reported	igd	2	TRUE	0.001	14306	395640	TRUE	3.75767e-05	20.209
rs12990744	C	T	C	T	-0.078	-0.049	0.097	395640	0.079	0.028	Hashimoto thyroiditis	igd	2	178000949	0.017	14306	genus Alistipesgenus Alistipes|| id:ebi-a-GCST90016962	TRUE	reported	igd	2	TRUE	0.001	14306	395640	TRUE	4.4767e-05	20.155
rs1689282	A	C	A	C	-0.052	-0.017	0.416	395640	0.338	0.017	Hashimoto thyroiditis	igd	9	14080129	0.011	14306	genus Alistipesgenus Alistipes|| id:ebi-a-GCST90016962	TRUE	reported	igd	2	TRUE	0.001	14306	395640	TRUE	1.68189e-05	20.832
rs2290844	C	T	C	T	0.081	-0.022	0.108	395640	0.376	0.025	Hashimoto thyroiditis	igd	10	127787142	0.019	14306	genus Alistipesgenus Alistipes|| id:ebi-a-GCST90016962	TRUE	reported	igd	2	TRUE	0.001	14306	395640	TRUE	6.16502e-05	18.042
rs2450745	A	C	A	C	-0.081	0.075	0.086	395640	0.018	0.032	Hashimoto thyroiditis	igd	8	144428720	0.018	14306	genus Alistipesgenus Alistipes|| id:ebi-a-GCST90016962	TRUE	reported	igd	2	TRUE	0.001	14306	395640	TRUE	0.000122677	19.007
rs2875322	C	T	C	T	0.058	-0.021	0.746	395640	0.334	0.021	Hashimoto thyroiditis	igd	11	130887552	0.013	14306	genus Alistipesgenus Alistipes|| id:ebi-a-GCST90016962	TRUE	reported	igd	2	TRUE	0.001	14306	395640	TRUE	3.17506e-05	19.537
rs34417064	A	G	A	G	-0.048	0.001	0.539	395640	0.951	0.016	Hashimoto thyroiditis	igd	17	52776479	0.011	14306	genus Alistipesgenus Alistipes|| id:ebi-a-GCST90016962	TRUE	reported	igd	2	TRUE	0.001	14306	395640	TRUE	9.94131e-06	20.344
rs4810359	A	G	A	G	-0.065	-0.015	0.183	395640	0.539	0.024	Hashimoto thyroiditis	igd	20	41191335	0.015	14306	genus Alistipesgenus Alistipes|| id:ebi-a-GCST90016962	TRUE	reported	igd	2	TRUE	0.001	14306	395640	TRUE	1.96018e-05	19.927
rs62576416	T	C	T	C	0.049	-0.026	0.346	395640	0.657	0.058	Hashimoto thyroiditis	igd	9	112120264	0.011	14306	genus Alistipesgenus Alistipes|| id:ebi-a-GCST90016962	TRUE	reported	igd	2	TRUE	0.001	14306	395640	TRUE	1.51597e-05	20.156
rs67705352	T	G	T	G	-0.053	-0.043	0.374	395640	0.666	0.099	Hashimoto thyroiditis	igd	1	19790706	0.011	14306	genus Alistipesgenus Alistipes|| id:ebi-a-GCST90016962	TRUE	reported	igd	2	TRUE	0.002	14306	395640	TRUE	3.55791e-06	23.062
rs7129639	A	C	A	C	0.052	0.014	0.615	395640	0.418	0.017	Hashimoto thyroiditis	igd	11	17511427	0.011	14306	genus Alistipesgenus Alistipes|| id:ebi-a-GCST90016962	TRUE	reported	igd	2	TRUE	0.002	14306	395640	TRUE	5.27503e-06	22.948
rs8130320	A	G	A	G	-0.049	0.015	0.444	395640	0.359	0.016	Hashimoto thyroiditis	igd	21	40580258	0.011	14306	genus Alistipesgenus Alistipes|| id:ebi-a-GCST90016962	TRUE	reported	igd	2	TRUE	0.001	14306	395640	TRUE	1.56176e-05	20.906
rs1901739	G	T	G	T	-0.116	-0.01	0.515	395640	0.56	0.016	Hashimoto thyroiditis	igd	5	114286707	0.025	14306	genus Allisonellagenus Allisonella|| id:ebi-a-GCST90016963	TRUE	reported	igd	2	TRUE	0.002	14306	395640	TRUE	8.03613e-06	21.682
rs35110698	T	C	T	C	-0.146	0.019	0.196	395640	0.412	0.023	Hashimoto thyroiditis	igd	12	28018998	0.032	14306	genus Allisonellagenus Allisonella|| id:ebi-a-GCST90016963	TRUE	reported	igd	2	TRUE	0.001	14306	395640	TRUE	1.52038e-05	20.797
rs35778461	C	T	C	T	0.147	-0.004	0.272	395640	0.837	0.019	Hashimoto thyroiditis	igd	9	100150556	0.03	14306	genus Allisonellagenus Allisonella|| id:ebi-a-GCST90016963	TRUE	reported	igd	2	TRUE	0.002	14306	395640	TRUE	1.51503e-06	24.36
rs594561	T	C	T	C	-0.112	-0.011	0.493	395640	0.522	0.016	Hashimoto thyroiditis	igd	11	88632972	0.025	14306	genus Allisonellagenus Allisonella|| id:ebi-a-GCST90016963	TRUE	reported	igd	2	TRUE	0.001	14306	395640	TRUE	2.04414e-05	19.885
rs602075	G	A	G	A	-0.169	-0.008	0.802	395640	0.686	0.019	Hashimoto thyroiditis	igd	9	79110160	0.03	14306	genus Allisonellagenus Allisonella|| id:ebi-a-GCST90016963	TRUE	reported	igd	2	TRUE	0.002	14306	395640	TRUE	3.55429e-08	32.374
rs6742198	A	G	A	G	-0.149	0.005	0.822	395640	0.804	0.02	Hashimoto thyroiditis	igd	2	33607071	0.032	14306	genus Allisonellagenus Allisonella|| id:ebi-a-GCST90016963	TRUE	reported	igd	2	TRUE	0.002	14306	395640	TRUE	4.59454e-06	22.21
rs76904847	G	A	G	A	0.149	-0.016	0.141	395640	0.471	0.022	Hashimoto thyroiditis	igd	7	137968010	0.033	14306	genus Allisonellagenus Allisonella|| id:ebi-a-GCST90016963	TRUE	reported	igd	2	TRUE	0.001	14306	395640	TRUE	2.41949e-05	19.673
rs7898615	T	G	T	G	0.168	0.031	0.175	395640	0.183	0.023	Hashimoto thyroiditis	igd	10	122413451	0.037	14306	genus Allisonellagenus Allisonella|| id:ebi-a-GCST90016963	TRUE	reported	igd	2	TRUE	0.001	14306	395640	TRUE	3.09445e-05	20.214
rs12675596	G	T	G	T	0.146	0.033	0.313	395640	0.546	0.054	Hashimoto thyroiditis	igd	8	69994816	0.029	14306	genus Alloprevotellagenus Alloprevotella|| id:ebi-a-GCST90016964	TRUE	reported	igd	2	TRUE	0.002	14306	395640	TRUE	1.51913e-06	25.114
rs2154444	G	T	G	T	-0.138	0.011	0.785	395640	0.565	0.019	Hashimoto thyroiditis	igd	21	36053643	0.031	14306	genus Alloprevotellagenus Alloprevotella|| id:ebi-a-GCST90016964	TRUE	reported	igd	2	TRUE	0.001	14306	395640	TRUE	1.81283e-05	20.018
rs34619204	G	A	G	A	-0.156	0.019	0.156	395640	0.381	0.022	Hashimoto thyroiditis	igd	21	40993008	0.034	14306	genus Alloprevotellagenus Alloprevotella|| id:ebi-a-GCST90016964	TRUE	reported	igd	2	TRUE	0.001	14306	395640	TRUE	1.81859e-05	20.528
rs4364940	A	G	A	G	0.126	-0.006	0.353	395640	0.746	0.018	Hashimoto thyroiditis	igd	1	234126516	0.028	14306	genus Alloprevotellagenus Alloprevotella|| id:ebi-a-GCST90016964	TRUE	reported	igd	2	TRUE	0.001	14306	395640	TRUE	1.42844e-05	20.067
rs4680035	G	A	G	A	0.12	-0.002	0.403	395640	0.909	0.017	Hashimoto thyroiditis	igd	3	152805600	0.026	14306	genus Alloprevotellagenus Alloprevotella|| id:ebi-a-GCST90016964	TRUE	reported	igd	2	TRUE	0.001	14306	395640	TRUE	6.59842e-06	21.25
rs58212166	A	G	A	G	-0.162	0.019	0.203	395640	0.367	0.021	Hashimoto thyroiditis	igd	4	189076705	0.036	14306	genus Alloprevotellagenus Alloprevotella|| id:ebi-a-GCST90016964	TRUE	reported	igd	2	TRUE	0.001	14306	395640	TRUE	2.15216e-05	20.227
rs10794359	C	T	C	T	0.095	-0.008	0.501	395640	0.636	0.017	Hashimoto thyroiditis	igd	11	1051715	0.02	14306	genus Anaerofilumgenus Anaerofilum|| id:ebi-a-GCST90016965	TRUE	reported	igd	2	TRUE	0.002	14306	395640	TRUE	4.63926e-06	22.594
rs1563175	A	C	A	C	0.092	-0.024	0.421	395640	0.16	0.017	Hashimoto thyroiditis	igd	2	3838940	0.02	14306	genus Anaerofilumgenus Anaerofilum|| id:ebi-a-GCST90016965	TRUE	reported	igd	2	TRUE	0.001	14306	395640	TRUE	2.38304e-05	20.884
rs17012738	T	G	T	G	0.09	0.001	0.395	395640	0.965	0.016	Hashimoto thyroiditis	igd	2	76698142	0.02	14306	genus Anaerofilumgenus Anaerofilum|| id:ebi-a-GCST90016965	TRUE	reported	igd	2	TRUE	0.001	14306	395640	TRUE	9.73127e-06	20.355
rs17096874	C	T	C	T	-0.126	0.009	0.182	395640	0.644	0.02	Hashimoto thyroiditis	igd	14	30991358	0.027	14306	genus Anaerofilumgenus Anaerofilum|| id:ebi-a-GCST90016965	TRUE	reported	igd	2	TRUE	0.002	14306	395640	TRUE	5.98076e-06	22.071
rs356049	G	A	G	A	0.133	-0.013	0.136	395640	0.678	0.032	Hashimoto thyroiditis	igd	17	6450532	0.029	14306	genus Anaerofilumgenus Anaerofilum|| id:ebi-a-GCST90016965	TRUE	reported	igd	2	TRUE	0.001	14306	395640	TRUE	1.00395e-05	20.936
rs4244069	A	G	A	G	0.147	-0.011	0.907	395640	0.652	0.025	Hashimoto thyroiditis	igd	12	67167461	0.033	14306	genus Anaerofilumgenus Anaerofilum|| id:ebi-a-GCST90016965	TRUE	reported	igd	2	TRUE	0.001	14306	395640	TRUE	1.49066e-05	20.197
rs4506496	A	G	A	G	-0.103	-0.006	0.674	395640	0.754	0.019	Hashimoto thyroiditis	igd	1	247145690	0.021	14306	genus Anaerofilumgenus Anaerofilum|| id:ebi-a-GCST90016965	TRUE	reported	igd	2	TRUE	0.002	14306	395640	TRUE	2.63457e-06	23.455
rs712981	A	C	A	C	0.101	-0.004	0.434	395640	0.797	0.017	Hashimoto thyroiditis	igd	3	129686434	0.02	14306	genus Anaerofilumgenus Anaerofilum|| id:ebi-a-GCST90016965	TRUE	reported	igd	2	TRUE	0.002	14306	395640	TRUE	1.37306e-06	24.661
rs79598899	C	T	C	T	0.183	0.092	0.081	395640	0.02	0.04	Hashimoto thyroiditis	igd	2	191139151	0.036	14306	genus Anaerofilumgenus Anaerofilum|| id:ebi-a-GCST90016965	TRUE	reported	igd	2	TRUE	0.002	14306	395640	TRUE	4.58568e-06	26.116
rs816292	T	C	T	C	-0.113	0.015	0.264	395640	0.391	0.018	Hashimoto thyroiditis	igd	12	117811409	0.022	14306	genus Anaerofilumgenus Anaerofilum|| id:ebi-a-GCST90016965	TRUE	reported	igd	2	TRUE	0.002	14306	395640	TRUE	1.09074e-06	26.288
rs9299345	T	C	T	C	-0.136	0.004	0.153	395640	0.878	0.027	Hashimoto thyroiditis	igd	9	104339812	0.03	14306	genus Anaerofilumgenus Anaerofilum|| id:ebi-a-GCST90016965	TRUE	reported	igd	2	TRUE	0.001	14306	395640	TRUE	1.07505e-05	20.349
rs10502061	A	G	A	G	0.084	0.016	0.109	395640	0.528	0.025	Hashimoto thyroiditis	igd	11	105615253	0.019	14306	genus Anaerostipesgenus Anaerostipes|| id:ebi-a-GCST90016966	TRUE	reported	igd	2	TRUE	0.001	14306	395640	TRUE	3.23309e-05	18.944
rs2014785	T	C	T	C	0.052	0.007	0.562	395640	0.676	0.017	Hashimoto thyroiditis	igd	3	171100102	0.011	14306	genus Anaerostipesgenus Anaerostipes|| id:ebi-a-GCST90016966	TRUE	reported	igd	2	TRUE	0.001	14306	395640	TRUE	9.16425e-06	21.125
rs2396460	C	T	C	T	0.051	0.017	0.538	395640	0.293	0.017	Hashimoto thyroiditis	igd	2	228018671	0.011	14306	genus Anaerostipesgenus Anaerostipes|| id:ebi-a-GCST90016966	TRUE	reported	igd	2	TRUE	0.002	14306	395640	TRUE	1.08286e-05	21.897
rs2804244	G	A	G	A	0.053	0.016	0.668	395640	0.354	0.017	Hashimoto thyroiditis	igd	10	117383184	0.011	14306	genus Anaerostipesgenus Anaerostipes|| id:ebi-a-GCST90016966	TRUE	reported	igd	2	TRUE	0.002	14306	395640	TRUE	6.03484e-06	22.882
rs3900776	G	A	G	A	-0.11	-0.019	0.065	395640	0.712	0.051	Hashimoto thyroiditis	igd	9	13525082	0.024	14306	genus Anaerostipesgenus Anaerostipes|| id:ebi-a-GCST90016966	TRUE	reported	igd	2	TRUE	0.002	14306	395640	TRUE	6.68309e-06	21.675
rs60983350	G	A	G	A	-0.054	0.012	0.361	395640	0.507	0.019	Hashimoto thyroiditis	igd	17	2850737	0.012	14306	genus Anaerostipesgenus Anaerostipes|| id:ebi-a-GCST90016966	TRUE	reported	igd	2	TRUE	0.001	14306	395640	TRUE	9.65793e-06	21.45
rs62157625	T	C	T	C	0.089	-0.005	0.116	395640	0.841	0.026	Hashimoto thyroiditis	igd	2	142774333	0.019	14306	genus Anaerostipesgenus Anaerostipes|| id:ebi-a-GCST90016966	TRUE	reported	igd	2	TRUE	0.002	14306	395640	TRUE	3.31324e-06	22.787
rs62215703	G	A	G	A	0.064	-0.015	0.147	395640	0.463	0.02	Hashimoto thyroiditis	igd	21	25873624	0.014	14306	genus Anaerostipesgenus Anaerostipes|| id:ebi-a-GCST90016966	TRUE	reported	igd	2	TRUE	0.002	14306	395640	TRUE	6.91495e-06	22.26
rs6474958	G	A	G	A	0.05	0.018	0.664	395640	0.32	0.018	Hashimoto thyroiditis	igd	9	1582701	0.011	14306	genus Anaerostipesgenus Anaerostipes|| id:ebi-a-GCST90016966	TRUE	reported	igd	2	TRUE	0.001	14306	395640	TRUE	2.67709e-05	19.935
rs6726833	C	A	C	A	-0.088	-0.028	0.126	395640	0.337	0.029	Hashimoto thyroiditis	igd	2	39351569	0.019	14306	genus Anaerostipesgenus Anaerostipes|| id:ebi-a-GCST90016966	TRUE	reported	igd	2	TRUE	0.001	14306	395640	TRUE	1.2374e-05	21.463
rs6854026	C	T	C	T	0.051	0.038	0.503	395640	0.022	0.016	Hashimoto thyroiditis	igd	4	169690814	0.011	14306	genus Anaerostipesgenus Anaerostipes|| id:ebi-a-GCST90016966	TRUE	reported	igd	2	TRUE	0.002	14306	395640	TRUE	3.32258e-05	21.732
rs7193624	T	C	T	C	-0.075	-0.005	0.858	395640	0.869	0.029	Hashimoto thyroiditis	igd	16	77574020	0.015	14306	genus Anaerostipesgenus Anaerostipes|| id:ebi-a-GCST90016966	TRUE	reported	igd	2	TRUE	0.002	14306	395640	TRUE	1.17441e-06	24.803
rs78735375	A	C	A	C	-0.137	-0.088	0.038	395640	0.04	0.043	Hashimoto thyroiditis	igd	19	1497547	0.031	14306	genus Anaerostipesgenus Anaerostipes|| id:ebi-a-GCST90016966	TRUE	reported	igd	2	TRUE	0.001	14306	395640	TRUE	5.39544e-05	20.262
rs10150232	A	G	A	G	0.057	-0.006	0.259	395640	0.752	0.02	Hashimoto thyroiditis	igd	14	30418008	0.012	14306	genus Anaerotruncusgenus Anaerotruncus|| id:ebi-a-GCST90016967	TRUE	reported	igd	2	TRUE	0.001	14306	395640	TRUE	1.07545e-05	20.622
rs11018566	A	G	A	G	-0.156	-0.043	0.081	395640	0.218	0.035	Hashimoto thyroiditis	igd	11	89040226	0.037	14306	genus Anaerotruncusgenus Anaerotruncus|| id:ebi-a-GCST90016967	TRUE	reported	igd	2	TRUE	0.001	14306	395640	TRUE	7.24145e-05	18.272
rs115414803	A	C	A	C	-0.144	-0.1	0.051	395640	0.005	0.036	Hashimoto thyroiditis	igd	4	88163243	0.032	14306	genus Anaerotruncusgenus Anaerotruncus|| id:ebi-a-GCST90016967	TRUE	reported	igd	2	TRUE	0.001	14306	395640	TRUE	8.18597e-05	20.669
rs1272208	T	G	T	G	0.061	-0.008	0.82	395640	0.681	0.02	Hashimoto thyroiditis	igd	9	78630894	0.013	14306	genus Anaerotruncusgenus Anaerotruncus|| id:ebi-a-GCST90016967	TRUE	reported	igd	2	TRUE	0.002	14306	395640	TRUE	5.35959e-06	22.201
rs1431492	C	T	C	T	-0.065	-0.016	0.207	395640	0.453	0.022	Hashimoto thyroiditis	igd	3	150855371	0.015	14306	genus Anaerotruncusgenus Anaerotruncus|| id:ebi-a-GCST90016967	TRUE	reported	igd	2	TRUE	0.001	14306	395640	TRUE	2.04478e-05	20.075
rs17734739	T	C	T	C	0.066	0.014	0.122	395640	0.565	0.024	Hashimoto thyroiditis	igd	2	211663702	0.015	14306	genus Anaerotruncusgenus Anaerotruncus|| id:ebi-a-GCST90016967	TRUE	reported	igd	2	TRUE	0.001	14306	395640	TRUE	2.22383e-05	19.603
rs34449434	A	C	A	C	-0.05	-0.006	0.439	395640	0.735	0.018	Hashimoto thyroiditis	igd	12	76523655	0.011	14306	genus Anaerotruncusgenus Anaerotruncus|| id:ebi-a-GCST90016967	TRUE	reported	igd	2	TRUE	0.001	14306	395640	TRUE	2.22754e-05	19.208
rs4669806	G	T	G	T	0.058	0.013	0.312	395640	0.503	0.02	Hashimoto thyroiditis	igd	2	12200752	0.012	14306	genus Anaerotruncusgenus Anaerotruncus|| id:ebi-a-GCST90016967	TRUE	reported	igd	2	TRUE	0.002	14306	395640	TRUE	7.54671e-06	21.962
rs6494922	A	G	A	G	0.09	-0.104	0.095	395640	0.003	0.035	Hashimoto thyroiditis	igd	15	33459867	0.02	14306	genus Anaerotruncusgenus Anaerotruncus|| id:ebi-a-GCST90016967	TRUE	reported	igd	2	TRUE	0.001	14306	395640	TRUE	0.000130479	19.937
rs6563550	T	C	T	C	0.088	-0.021	0.168	395640	0.452	0.028	Hashimoto thyroiditis	igd	13	38058413	0.018	14306	genus Anaerotruncusgenus Anaerotruncus|| id:ebi-a-GCST90016967	TRUE	reported	igd	2	TRUE	0.002	14306	395640	TRUE	2.20634e-06	24.629
rs7155595	C	A	C	A	0.054	-0.027	0.251	395640	0.134	0.018	Hashimoto thyroiditis	igd	14	77502546	0.012	14306	genus Anaerotruncusgenus Anaerotruncus|| id:ebi-a-GCST90016967	TRUE	reported	igd	2	TRUE	0.001	14306	395640	TRUE	2.99066e-05	20.575
rs8005030	C	T	C	T	0.055	-0.006	0.324	395640	0.74	0.018	Hashimoto thyroiditis	igd	14	30607199	0.012	14306	genus Anaerotruncusgenus Anaerotruncus|| id:ebi-a-GCST90016967	TRUE	reported	igd	2	TRUE	0.002	14306	395640	TRUE	5.16164e-06	22.133
rs9347879	T	C	T	C	0.051	-0.014	0.439	395640	0.385	0.016	Hashimoto thyroiditis	igd	6	165015261	0.011	14306	genus Anaerotruncusgenus Anaerotruncus|| id:ebi-a-GCST90016967	TRUE	reported	igd	2	TRUE	0.001	14306	395640	TRUE	1.44041e-05	20.988
rs11585893	A	G	A	G	-0.074	0.02	0.23	395640	0.304	0.019	Hashimoto thyroiditis	igd	1	10644351	0.015	14306	genus Bacteroidesgenus Bacteroides|| id:ebi-a-GCST90016968	TRUE	reported	igd	2	TRUE	0.002	14306	395640	TRUE	2.18082e-06	25.175
rs13207588	A	G	A	G	-0.059	-0.035	0.229	395640	0.113	0.022	Hashimoto thyroiditis	igd	6	41519430	0.013	14306	genus Bacteroidesgenus Bacteroides|| id:ebi-a-GCST90016968	TRUE	reported	igd	2	TRUE	0.001	14306	395640	TRUE	3.53175e-05	20.365
rs1340391	T	C	T	C	-0.059	0.011	0.161	395640	0.656	0.024	Hashimoto thyroiditis	igd	1	102960989	0.013	14306	genus Bacteroidesgenus Bacteroides|| id:ebi-a-GCST90016968	TRUE	reported	igd	2	TRUE	0.001	14306	395640	TRUE	1.60479e-05	20.04
rs17619981	T	G	T	G	0.088	-0.002	0.082	395640	0.947	0.025	Hashimoto thyroiditis	igd	19	24342250	0.019	14306	genus Bacteroidesgenus Bacteroides|| id:ebi-a-GCST90016968	TRUE	reported	igd	2	TRUE	0.002	14306	395640	TRUE	3.93684e-06	22.194
rs2023437	T	C	T	C	-0.078	-0.002	0.114	395640	0.953	0.026	Hashimoto thyroiditis	igd	14	22045949	0.017	14306	genus Bacteroidesgenus Bacteroides|| id:ebi-a-GCST90016968	TRUE	reported	igd	2	TRUE	0.002	14306	395640	TRUE	4.81743e-06	21.78
rs66474973	G	T	G	T	0.081	0.123	0.119	395640	0.404	0.148	Hashimoto thyroiditis	igd	20	58605432	0.016	14306	genus Bacteroidesgenus Bacteroides|| id:ebi-a-GCST90016968	TRUE	reported	igd	2	TRUE	0.002	14306	395640	TRUE	2.65945e-06	24.403
rs66710942	T	C	T	C	-0.049	0.01	0.485	395640	0.537	0.017	Hashimoto thyroiditis	igd	3	77215327	0.011	14306	genus Bacteroidesgenus Bacteroides|| id:ebi-a-GCST90016968	TRUE	reported	igd	2	TRUE	0.001	14306	395640	TRUE	1.38049e-05	20.644
rs6795673	C	T	C	T	0.054	0.013	0.468	395640	0.425	0.016	Hashimoto thyroiditis	igd	3	10593224	0.011	14306	genus Bacteroidesgenus Bacteroides|| id:ebi-a-GCST90016968	TRUE	reported	igd	2	TRUE	0.002	14306	395640	TRUE	1.08139e-06	26.183
rs9507307	C	T	C	T	0.06	-0.07	0.2	395640	0.288	0.066	Hashimoto thyroiditis	igd	13	24910476	0.013	14306	genus Bacteroidesgenus Bacteroides|| id:ebi-a-GCST90016968	TRUE	reported	igd	2	TRUE	0.002	14306	395640	TRUE	1.08671e-05	21.912
rs11155559	T	C	T	C	0.096	-0.023	0.082	395640	0.415	0.029	Hashimoto thyroiditis	igd	6	148601905	0.021	14306	genus Barnesiellagenus Barnesiella|| id:ebi-a-GCST90016969	TRUE	reported	igd	2	TRUE	0.001	14306	395640	TRUE	2.07852e-05	20.153
rs113258194	A	G	A	G	0.099	0.326	0.079	395640	0.066	0.177	Hashimoto thyroiditis	igd	2	180020849	0.021	14306	genus Barnesiellagenus Barnesiella|| id:ebi-a-GCST90016969	TRUE	reported	igd	2	TRUE	0.001	14306	395640	TRUE	2.69903e-05	21.374
rs12909713	C	T	C	T	-0.055	0.009	0.361	395640	0.599	0.017	Hashimoto thyroiditis	igd	15	87145913	0.012	14306	genus Barnesiellagenus Barnesiella|| id:ebi-a-GCST90016969	TRUE	reported	igd	2	TRUE	0.001	14306	395640	TRUE	1.04661e-05	21.048
rs13242616	C	T	C	T	0.058	0.026	0.622	395640	0.149	0.018	Hashimoto thyroiditis	igd	7	122021518	0.012	14306	genus Barnesiellagenus Barnesiella|| id:ebi-a-GCST90016969	TRUE	reported	igd	2	TRUE	0.002	14306	395640	TRUE	1.1586e-05	22.459
rs199035	G	A	G	A	0.056	-0.009	0.508	395640	0.603	0.016	Hashimoto thyroiditis	igd	6	23435415	0.012	14306	genus Barnesiellagenus Barnesiella|| id:ebi-a-GCST90016969	TRUE	reported	igd	2	TRUE	0.002	14306	395640	TRUE	7.01857e-06	21.842
rs2276875	A	G	A	G	-0.07	-0.029	0.217	395640	0.127	0.019	Hashimoto thyroiditis	igd	4	5730954	0.014	14306	genus Barnesiellagenus Barnesiella|| id:ebi-a-GCST90016969	TRUE	reported	igd	2	TRUE	0.002	14306	395640	TRUE	3.79548e-06	24.964
rs2428166	G	A	G	A	-0.166	-0.091	0.051	395640	0.19	0.069	Hashimoto thyroiditis	igd	6	110831148	0.034	14306	genus Barnesiellagenus Barnesiella|| id:ebi-a-GCST90016969	TRUE	reported	igd	2	TRUE	0.002	14306	395640	TRUE	4.55482e-06	24.178
rs35177866	A	G	A	G	0.092	-0.03	0.126	395640	0.35	0.033	Hashimoto thyroiditis	igd	3	181589155	0.019	14306	genus Barnesiellagenus Barnesiella|| id:ebi-a-GCST90016969	TRUE	reported	igd	2	TRUE	0.002	14306	395640	TRUE	5.04115e-06	23.267
rs60316894	C	T	C	T	-0.121	-0.021	0.092	395640	0.808	0.087	Hashimoto thyroiditis	igd	12	54872438	0.025	14306	genus Barnesiellagenus Barnesiella|| id:ebi-a-GCST90016969	TRUE	reported	igd	2	TRUE	0.002	14306	395640	TRUE	2.70594e-06	23.267
rs62251337	G	A	G	A	0.069	0.002	0.809	395640	0.935	0.023	Hashimoto thyroiditis	igd	3	44327429	0.015	14306	genus Barnesiellagenus Barnesiella|| id:ebi-a-GCST90016969	TRUE	reported	igd	2	TRUE	0.001	14306	395640	TRUE	5.99574e-06	21.385
rs72684847	T	C	T	C	-0.114	0.034	0.064	395640	0.295	0.032	Hashimoto thyroiditis	igd	4	102616869	0.025	14306	genus Barnesiellagenus Barnesiella|| id:ebi-a-GCST90016969	TRUE	reported	igd	2	TRUE	0.001	14306	395640	TRUE	2.34715e-05	20.295
rs76181748	C	T	C	T	-0.078	0.009	0.141	395640	0.655	0.02	Hashimoto thyroiditis	igd	8	105458416	0.017	14306	genus Barnesiellagenus Barnesiella|| id:ebi-a-GCST90016969	TRUE	reported	igd	2	TRUE	0.001	14306	395640	TRUE	1.23156e-05	20.575
rs77455852	T	G	T	G	-0.089	0.025	0.127	395640	0.305	0.024	Hashimoto thyroiditis	igd	5	54107036	0.02	14306	genus Barnesiellagenus Barnesiella|| id:ebi-a-GCST90016969	TRUE	reported	igd	2	TRUE	0.001	14306	395640	TRUE	1.82867e-05	20.773
rs79795328	A	G	A	G	-0.082	-0.017	0.1	395640	0.481	0.024	Hashimoto thyroiditis	igd	4	114546595	0.018	14306	genus Barnesiellagenus Barnesiella|| id:ebi-a-GCST90016969	TRUE	reported	igd	2	TRUE	0.002	14306	395640	TRUE	9.61799e-06	21.527
rs12022129	A	G	A	G	-0.062	-0.002	0.671	395640	0.911	0.018	Hashimoto thyroiditis	igd	1	207003374	0.014	14306	genus Bifidobacteriumgenus Bifidobacterium|| id:ebi-a-GCST90016970	TRUE	reported	igd	2	TRUE	0.001	14306	395640	TRUE	1.31456e-05	19.872
rs182549	T	C	T	C	-0.12	0.008	0.735	395640	0.66	0.017	Hashimoto thyroiditis	igd	2	136616754	0.013	14306	genus Bifidobacteriumgenus Bifidobacterium|| id:ebi-a-GCST90016970	TRUE	reported	igd	2	TRUE	0.006	14306	395640	TRUE	5.92538e-20	88.429
rs2491158	A	G	A	G	-0.071	-0.008	0.862	395640	0.752	0.025	Hashimoto thyroiditis	igd	10	126089703	0.016	14306	genus Bifidobacteriumgenus Bifidobacterium|| id:ebi-a-GCST90016970	TRUE	reported	igd	2	TRUE	0.001	14306	395640	TRUE	1.56191e-05	19.879
rs2686790	C	T	C	T	-0.071	0.013	0.775	395640	0.556	0.022	Hashimoto thyroiditis	igd	7	48090746	0.016	14306	genus Bifidobacteriumgenus Bifidobacterium|| id:ebi-a-GCST90016970	TRUE	reported	igd	2	TRUE	0.001	14306	395640	TRUE	1.78972e-05	20.065
rs4957061	T	C	T	C	0.053	-0.037	0.368	395640	0.029	0.017	Hashimoto thyroiditis	igd	5	521096	0.012	14306	genus Bifidobacteriumgenus Bifidobacterium|| id:ebi-a-GCST90016970	TRUE	reported	igd	2	TRUE	0.001	14306	395640	TRUE	4.89379e-05	20.697
rs540489	T	G	T	G	-0.064	-0.009	0.278	395640	0.679	0.021	Hashimoto thyroiditis	igd	17	72897722	0.014	14306	genus Bifidobacteriumgenus Bifidobacterium|| id:ebi-a-GCST90016970	TRUE	reported	igd	2	TRUE	0.001	14306	395640	TRUE	9.15586e-06	21.121
rs55888705	A	G	A	G	0.055	-0.022	0.344	395640	0.224	0.018	Hashimoto thyroiditis	igd	4	1517826	0.012	14306	genus Bifidobacteriumgenus Bifidobacterium|| id:ebi-a-GCST90016970	TRUE	reported	igd	2	TRUE	0.001	14306	395640	TRUE	2.6429e-05	20.339
rs5746486	T	C	T	C	-0.054	-0.022	0.394	395640	0.194	0.017	Hashimoto thyroiditis	igd	22	18354272	0.012	14306	genus Bifidobacteriumgenus Bifidobacterium|| id:ebi-a-GCST90016970	TRUE	reported	igd	2	TRUE	0.001	14306	395640	TRUE	3.83539e-05	19.703
rs62181700	G	A	G	A	-0.062	-0.025	0.274	395640	0.181	0.019	Hashimoto thyroiditis	igd	2	189805784	0.013	14306	genus Bifidobacteriumgenus Bifidobacterium|| id:ebi-a-GCST90016970	TRUE	reported	igd	2	TRUE	0.002	14306	395640	TRUE	9.61802e-06	22.665
rs7322849	T	C	T	C	0.112	0.04	0.357	395640	0.142	0.027	Hashimoto thyroiditis	igd	13	112859829	0.02	14306	genus Bifidobacteriumgenus Bifidobacterium|| id:ebi-a-GCST90016970	TRUE	reported	igd	2	TRUE	0.002	14306	395640	TRUE	2.03231e-07	31.035
rs73797465	T	G	T	G	-0.095	-0.104	0.08	395640	0.246	0.09	Hashimoto thyroiditis	igd	5	142793467	0.021	14306	genus Bifidobacteriumgenus Bifidobacterium|| id:ebi-a-GCST90016970	TRUE	reported	igd	2	TRUE	0.001	14306	395640	TRUE	2.05149e-05	20.77
rs75344046	C	T	C	T	0.232	-0.039	0.043	395640	0.336	0.04	Hashimoto thyroiditis	igd	21	31861790	0.051	14306	genus Bifidobacteriumgenus Bifidobacterium|| id:ebi-a-GCST90016970	TRUE	reported	igd	2	TRUE	0.001	14306	395640	TRUE	1.48957e-05	21.088
rs857444	C	T	C	T	0.056	-0.013	0.344	395640	0.449	0.017	Hashimoto thyroiditis	igd	6	14617591	0.012	14306	genus Bifidobacteriumgenus Bifidobacterium|| id:ebi-a-GCST90016970	TRUE	reported	igd	2	TRUE	0.001	14306	395640	TRUE	1.17632e-05	21.208
rs11069458	C	T	C	T	0.068	0.015	0.761	395640	0.462	0.021	Hashimoto thyroiditis	igd	13	102402685	0.016	14306	genus Bilophilagenus Bilophila|| id:ebi-a-GCST90016971	TRUE	reported	igd	2	TRUE	0.001	14306	395640	TRUE	2.95677e-05	19.293
rs1241171	G	A	G	A	-0.069	0.002	0.257	395640	0.94	0.022	Hashimoto thyroiditis	igd	1	103299921	0.015	14306	genus Bilophilagenus Bilophila|| id:ebi-a-GCST90016971	TRUE	reported	igd	2	TRUE	0.001	14306	395640	TRUE	6.29103e-06	21.281
rs1571225	T	C	T	C	-0.083	0.024	0.79	395640	0.265	0.022	Hashimoto thyroiditis	igd	9	4940871	0.017	14306	genus Bilophilagenus Bilophila|| id:ebi-a-GCST90016971	TRUE	reported	igd	2	TRUE	0.002	14306	395640	TRUE	5.36589e-06	23.484
rs1969927	A	G	A	G	-0.056	-0.017	0.623	395640	0.327	0.018	Hashimoto thyroiditis	igd	12	100786847	0.013	14306	genus Bilophilagenus Bilophila|| id:ebi-a-GCST90016971	TRUE	reported	igd	2	TRUE	0.001	14306	395640	TRUE	2.84042e-05	19.783
rs2728491	T	G	T	G	0.063	0.011	0.727	395640	0.546	0.019	Hashimoto thyroiditis	igd	7	47211732	0.014	14306	genus Bilophilagenus Bilophila|| id:ebi-a-GCST90016971	TRUE	reported	igd	2	TRUE	0.001	14306	395640	TRUE	1.65804e-05	20.241
rs3827020	C	T	C	T	0.077	0.014	0.259	395640	0.495	0.02	Hashimoto thyroiditis	igd	20	61980991	0.016	14306	genus Bilophilagenus Bilophila|| id:ebi-a-GCST90016971	TRUE	reported	igd	2	TRUE	0.002	14306	395640	TRUE	5.1473e-06	22.766
rs4798126	G	A	G	A	0.073	0.026	0.302	395640	0.198	0.02	Hashimoto thyroiditis	igd	18	3765773	0.017	14306	genus Bilophilagenus Bilophila|| id:ebi-a-GCST90016971	TRUE	reported	igd	2	TRUE	0.001	14306	395640	TRUE	5.24125e-05	19.033
rs542415	T	C	T	C	-0.061	-0.012	0.292	395640	0.473	0.017	Hashimoto thyroiditis	igd	15	50011554	0.013	14306	genus Bilophilagenus Bilophila|| id:ebi-a-GCST90016971	TRUE	reported	igd	2	TRUE	0.001	14306	395640	TRUE	1.17558e-05	21.147
rs60178956	G	A	G	A	-0.062	0.014	0.347	395640	0.473	0.019	Hashimoto thyroiditis	igd	8	90878338	0.014	14306	genus Bilophilagenus Bilophila|| id:ebi-a-GCST90016971	TRUE	reported	igd	2	TRUE	0.001	14306	395640	TRUE	2.6288e-05	19.502
rs6793291	A	C	A	C	-0.113	0.02	0.913	395640	0.579	0.036	Hashimoto thyroiditis	igd	3	194419531	0.024	14306	genus Bilophilagenus Bilophila|| id:ebi-a-GCST90016971	TRUE	reported	igd	2	TRUE	0.002	14306	395640	TRUE	7.52307e-06	21.765
rs72676854	T	C	T	C	0.123	-0.029	0.068	395640	0.454	0.038	Hashimoto thyroiditis	igd	8	109990939	0.027	14306	genus Bilophilagenus Bilophila|| id:ebi-a-GCST90016971	TRUE	reported	igd	2	TRUE	0.001	14306	395640	TRUE	1.29069e-05	21.007
rs7802841	A	C	A	C	-0.067	-0.015	0.769	395640	0.42	0.018	Hashimoto thyroiditis	igd	7	138583840	0.014	14306	genus Bilophilagenus Bilophila|| id:ebi-a-GCST90016971	TRUE	reported	igd	2	TRUE	0.002	14306	395640	TRUE	3.68648e-06	23.681
rs9899990	A	G	A	G	-0.103	-0.052	0.06	395640	0.093	0.031	Hashimoto thyroiditis	igd	17	9121579	0.023	14306	genus Bilophilagenus Bilophila|| id:ebi-a-GCST90016971	TRUE	reported	igd	2	TRUE	0.001	14306	395640	TRUE	6.36361e-05	19.283
rs115043014	G	A	G	A	-0.207	-0.052	0.017	395640	0.435	0.067	Hashimoto thyroiditis	igd	1	175757311	0.044	14306	genus Blautiagenus Blautia|| id:ebi-a-GCST90016972	TRUE	reported	igd	2	TRUE	0.002	14306	395640	TRUE	7.9504e-06	22.056
rs2788271	G	T	G	T	0.058	-0.017	0.722	395640	0.407	0.021	Hashimoto thyroiditis	igd	1	219117743	0.013	14306	genus Blautiagenus Blautia|| id:ebi-a-GCST90016972	TRUE	reported	igd	2	TRUE	0.001	14306	395640	TRUE	4.51568e-05	18.592
rs10084203	G	A	G	A	-0.055	-0.034	0.742	395640	0.144	0.023	Hashimoto thyroiditis	igd	2	191304149	0.012	14306	genus Butyricicoccusgenus Butyricicoccus|| id:ebi-a-GCST90016973	TRUE	reported	igd	2	TRUE	0.001	14306	395640	TRUE	4.19067e-05	19.791
rs12034718	G	A	G	A	-0.07	0.009	0.877	395640	0.675	0.02	Hashimoto thyroiditis	igd	1	67379595	0.016	14306	genus Butyricicoccusgenus Butyricicoccus|| id:ebi-a-GCST90016973	TRUE	reported	igd	2	TRUE	0.001	14306	395640	TRUE	1.91455e-05	19.643
rs12585793	T	C	T	C	-0.262	-0.062	0.048	395640	0.185	0.047	Hashimoto thyroiditis	igd	13	27018240	0.056	14306	genus Butyricicoccusgenus Butyricicoccus|| id:ebi-a-GCST90016973	TRUE	reported	igd	2	TRUE	0.002	14306	395640	TRUE	1.6157e-05	21.558
rs2017189	T	G	T	G	0.051	0.008	0.417	395640	0.643	0.017	Hashimoto thyroiditis	igd	4	7460153	0.011	14306	genus Butyricicoccusgenus Butyricicoccus|| id:ebi-a-GCST90016973	TRUE	reported	igd	2	TRUE	0.001	14306	395640	TRUE	9.43527e-06	21.148
rs4962426	T	G	T	G	-0.061	-0.02	0.771	395640	0.331	0.021	Hashimoto thyroiditis	igd	10	126908208	0.014	14306	genus Butyricicoccusgenus Butyricicoccus|| id:ebi-a-GCST90016973	TRUE	reported	igd	2	TRUE	0.001	14306	395640	TRUE	2.09981e-05	20.403
rs56221232	T	C	T	C	0.083	-0.002	0.108	395640	0.954	0.027	Hashimoto thyroiditis	igd	2	153453410	0.017	14306	genus Butyricicoccusgenus Butyricicoccus|| id:ebi-a-GCST90016973	TRUE	reported	igd	2	TRUE	0.002	14306	395640	TRUE	1.25488e-06	24.467
rs62478070	T	G	T	G	0.224	-0.027	0.049	395640	0.605	0.052	Hashimoto thyroiditis	igd	7	157688150	0.049	14306	genus Butyricicoccusgenus Butyricicoccus|| id:ebi-a-GCST90016973	TRUE	reported	igd	2	TRUE	0.001	14306	395640	TRUE	1.36703e-05	20.488
rs7322368	C	T	C	T	-0.082	0.005	0.904	395640	0.856	0.028	Hashimoto thyroiditis	igd	13	100213990	0.018	14306	genus Butyricicoccusgenus Butyricicoccus|| id:ebi-a-GCST90016973	TRUE	reported	igd	2	TRUE	0.001	14306	395640	TRUE	1.42375e-05	19.834
rs11228830	A	G	A	G	0.135	-0.021	0.073	395640	0.511	0.032	Hashimoto thyroiditis	igd	11	56664962	0.03	14306	genus Butyricimonasgenus Butyricimonas|| id:ebi-a-GCST90016974	TRUE	reported	igd	2	TRUE	0.001	14306	395640	TRUE	1.49723e-05	20.547
rs113054641	G	A	G	A	-0.145	-0.049	0.069	395640	0.2	0.038	Hashimoto thyroiditis	igd	21	16550389	0.027	14306	genus Butyricimonasgenus Butyricimonas|| id:ebi-a-GCST90016974	TRUE	reported	igd	2	TRUE	0.002	14306	395640	TRUE	7.7283e-07	27.842
rs12304031	G	A	G	A	-0.086	0.038	0.132	395640	0.142	0.026	Hashimoto thyroiditis	igd	12	129438771	0.02	14306	genus Butyricimonasgenus Butyricimonas|| id:ebi-a-GCST90016974	TRUE	reported	igd	2	TRUE	0.001	14306	395640	TRUE	5.56874e-05	19.211
rs12458763	A	C	A	C	0.122	-0.061	0.065	395640	0.122	0.039	Hashimoto thyroiditis	igd	18	34091618	0.027	14306	genus Butyricimonasgenus Butyricimonas|| id:ebi-a-GCST90016974	TRUE	reported	igd	2	TRUE	0.001	14306	395640	TRUE	3.23267e-05	20.492
rs1862649	G	A	G	A	0.113	-0.012	0.086	395640	0.716	0.033	Hashimoto thyroiditis	igd	16	22172866	0.025	14306	genus Butyricimonasgenus Butyricimonas|| id:ebi-a-GCST90016974	TRUE	reported	igd	2	TRUE	0.001	14306	395640	TRUE	1.04078e-05	20.777
rs2114713	G	T	G	T	0.063	-0.005	0.545	395640	0.772	0.017	Hashimoto thyroiditis	igd	15	80528373	0.014	14306	genus Butyricimonasgenus Butyricimonas|| id:ebi-a-GCST90016974	TRUE	reported	igd	2	TRUE	0.001	14306	395640	TRUE	1.19743e-05	20.361
rs62130338	A	G	A	G	0.073	0.007	0.594	395640	0.711	0.018	Hashimoto thyroiditis	igd	19	49162501	0.016	14306	genus Butyricimonasgenus Butyricimonas|| id:ebi-a-GCST90016974	TRUE	reported	igd	2	TRUE	0.001	14306	395640	TRUE	7.63545e-06	21.412
rs62390301	T	C	T	C	-0.087	0.005	0.143	395640	0.809	0.021	Hashimoto thyroiditis	igd	5	159867647	0.017	14306	genus Butyricimonasgenus Butyricimonas|| id:ebi-a-GCST90016974	TRUE	reported	igd	2	TRUE	0.002	14306	395640	TRUE	1.19218e-06	24.915
rs7083431	A	C	A	C	0.07	-0.01	0.27	395640	0.61	0.019	Hashimoto thyroiditis	igd	10	72711156	0.014	14306	genus Butyricimonasgenus Butyricimonas|| id:ebi-a-GCST90016974	TRUE	reported	igd	2	TRUE	0.002	14306	395640	TRUE	2.74908e-06	23.725
rs71428626	G	T	G	T	-0.133	-0.002	0.063	395640	0.962	0.047	Hashimoto thyroiditis	igd	2	83093264	0.029	14306	genus Butyricimonasgenus Butyricimonas|| id:ebi-a-GCST90016974	TRUE	reported	igd	2	TRUE	0.001	14306	395640	TRUE	6.69099e-06	21.107
rs72814525	A	G	A	G	0.066	-0.06	0.246	395640	0.002	0.019	Hashimoto thyroiditis	igd	10	72443070	0.015	14306	genus Butyricimonasgenus Butyricimonas|| id:ebi-a-GCST90016974	TRUE	reported	igd	2	TRUE	0.001	14306	395640	TRUE	0.000162063	19.666
rs78453362	A	G	A	G	-0.149	-0.096	0.037	395640	0.07	0.053	Hashimoto thyroiditis	igd	3	78740009	0.033	14306	genus Butyricimonasgenus Butyricimonas|| id:ebi-a-GCST90016974	TRUE	reported	igd	2	TRUE	0.001	14306	395640	TRUE	3.31558e-05	20.887
rs9657374	C	T	C	T	0.068	0.014	0.325	395640	0.418	0.018	Hashimoto thyroiditis	igd	8	4834406	0.015	14306	genus Butyricimonasgenus Butyricimonas|| id:ebi-a-GCST90016974	TRUE	reported	igd	2	TRUE	0.001	14306	395640	TRUE	1.29541e-05	21.106
rs1007475	G	T	G	T	0.118	-0.031	0.254	395640	0.091	0.019	Hashimoto thyroiditis	igd	6	148403405	0.026	14306	genus Butyrivibriogenus Butyrivibrio|| id:ebi-a-GCST90016975	TRUE	reported	igd	2	TRUE	0.001	14306	395640	TRUE	3.72674e-05	20.42
rs11761679	T	C	T	C	0.155	-0.015	0.131	395640	0.53	0.024	Hashimoto thyroiditis	igd	7	150596929	0.032	14306	genus Butyrivibriogenus Butyrivibrio|| id:ebi-a-GCST90016975	TRUE	reported	igd	2	TRUE	0.002	14306	395640	TRUE	4.02503e-06	23.17
rs142855850	A	G	A	G	0.205	-0.024	0.106	395640	0.396	0.029	Hashimoto thyroiditis	igd	10	22587900	0.046	14306	genus Butyrivibriogenus Butyrivibrio|| id:ebi-a-GCST90016975	TRUE	reported	igd	2	TRUE	0.001	14306	395640	TRUE	2.17733e-05	20.113
rs16934069	T	C	T	C	-0.134	-0.023	0.252	395640	0.284	0.021	Hashimoto thyroiditis	igd	9	119693164	0.03	14306	genus Butyrivibriogenus Butyrivibrio|| id:ebi-a-GCST90016975	TRUE	reported	igd	2	TRUE	0.001	14306	395640	TRUE	2.82766e-05	19.961
rs16941336	C	T	C	T	0.127	-0.033	0.262	395640	0.102	0.02	Hashimoto thyroiditis	igd	17	20575697	0.027	14306	genus Butyrivibriogenus Butyrivibrio|| id:ebi-a-GCST90016975	TRUE	reported	igd	2	TRUE	0.002	14306	395640	TRUE	1.25808e-05	22.64
rs17163238	G	A	G	A	0.141	-0.01	0.154	395640	0.639	0.021	Hashimoto thyroiditis	igd	5	128976021	0.031	14306	genus Butyrivibriogenus Butyrivibrio|| id:ebi-a-GCST90016975	TRUE	reported	igd	2	TRUE	0.001	14306	395640	TRUE	1.12657e-05	20.802
rs4537857	T	C	T	C	-0.125	0.022	0.267	395640	0.206	0.018	Hashimoto thyroiditis	igd	13	27292666	0.026	14306	genus Butyrivibriogenus Butyrivibrio|| id:ebi-a-GCST90016975	TRUE	reported	igd	2	TRUE	0.002	14306	395640	TRUE	8.49178e-06	22.788
rs486484	A	G	A	G	-0.108	0.001	0.45	395640	0.954	0.017	Hashimoto thyroiditis	igd	20	811507	0.024	14306	genus Butyrivibriogenus Butyrivibrio|| id:ebi-a-GCST90016975	TRUE	reported	igd	2	TRUE	0.001	14306	395640	TRUE	9.75755e-06	20.38
rs4928024	G	A	G	A	0.175	-0.05	0.816	395640	0.015	0.021	Hashimoto thyroiditis	igd	3	54288503	0.039	14306	genus Butyrivibriogenus Butyrivibrio|| id:ebi-a-GCST90016975	TRUE	reported	igd	2	TRUE	0.001	14306	395640	TRUE	7.66478e-05	20.137
rs72723662	C	T	C	T	0.224	0.003	0.101	395640	0.913	0.025	Hashimoto thyroiditis	igd	14	76065563	0.045	14306	genus Butyrivibriogenus Butyrivibrio|| id:ebi-a-GCST90016975	TRUE	reported	igd	2	TRUE	0.002	14306	395640	TRUE	1.07484e-06	24.869
rs74622183	A	G	A	G	-0.201	-0.046	0.079	395640	0.112	0.029	Hashimoto thyroiditis	igd	14	34150977	0.043	14306	genus Butyrivibriogenus Butyrivibrio|| id:ebi-a-GCST90016975	TRUE	reported	igd	2	TRUE	0.002	14306	395640	TRUE	1.60506e-05	22.04
rs77356209	T	C	T	C	0.217	-0.016	0.106	395640	0.663	0.036	Hashimoto thyroiditis	igd	18	10267733	0.048	14306	genus Butyrivibriogenus Butyrivibrio|| id:ebi-a-GCST90016975	TRUE	reported	igd	2	TRUE	0.001	14306	395640	TRUE	1.51975e-05	20.136
rs7752361	G	A	G	A	0.119	-0.023	0.488	395640	0.162	0.016	Hashimoto thyroiditis	igd	6	111780705	0.024	14306	genus Butyrivibriogenus Butyrivibrio|| id:ebi-a-GCST90016975	TRUE	reported	igd	2	TRUE	0.002	14306	395640	TRUE	3.86349e-06	24.685
rs7763512	A	G	A	G	-0.12	0.021	0.616	395640	0.212	0.017	Hashimoto thyroiditis	igd	6	21960091	0.025	14306	genus Butyrivibriogenus Butyrivibrio|| id:ebi-a-GCST90016975	TRUE	reported	igd	2	TRUE	0.002	14306	395640	TRUE	1.02013e-05	22.374
rs9349693	G	A	G	A	-0.118	0.034	0.63	395640	0.059	0.018	Hashimoto thyroiditis	igd	6	53939724	0.026	14306	genus Butyrivibriogenus Butyrivibrio|| id:ebi-a-GCST90016975	TRUE	reported	igd	2	TRUE	0.001	14306	395640	TRUE	4.02342e-05	20.61
rs10090365	G	A	G	A	0.083	-0.02	0.452	395640	0.217	0.016	Hashimoto thyroiditis	igd	8	138638199	0.018	14306	genus Candidatus Soleaferreagenus Candidatus Soleaferrea|| id:ebi-a-GCST90016976	TRUE	reported	igd	2	TRUE	0.001	14306	395640	TRUE	1.72497e-05	21.255
rs10108780	A	G	A	G	-0.093	0.038	0.313	395640	0.5	0.056	Hashimoto thyroiditis	igd	8	123882833	0.02	14306	genus Candidatus Soleaferreagenus Candidatus Soleaferrea|| id:ebi-a-GCST90016976	TRUE	reported	igd	2	TRUE	0.002	14306	395640	TRUE	9.11175e-06	21.587
rs10809135	C	T	C	T	-0.083	-0.011	0.537	395640	0.531	0.017	Hashimoto thyroiditis	igd	9	10611282	0.018	14306	genus Candidatus Soleaferreagenus Candidatus Soleaferrea|| id:ebi-a-GCST90016976	TRUE	reported	igd	2	TRUE	0.001	14306	395640	TRUE	1.19841e-05	20.944
rs36155147	T	C	T	C	-0.105	-0.015	0.659	395640	0.423	0.019	Hashimoto thyroiditis	igd	7	352368	0.024	14306	genus Candidatus Soleaferreagenus Candidatus Soleaferrea|| id:ebi-a-GCST90016976	TRUE	reported	igd	2	TRUE	0.001	14306	395640	TRUE	3.657e-05	18.971
rs4294381	C	T	C	T	-0.112	0.008	0.831	395640	0.713	0.023	Hashimoto thyroiditis	igd	1	224688107	0.023	14306	genus Candidatus Soleaferreagenus Candidatus Soleaferrea|| id:ebi-a-GCST90016976	TRUE	reported	igd	2	TRUE	0.002	14306	395640	TRUE	2.82067e-06	23.416
rs4678258	T	C	T	C	0.099	-0.051	0.191	395640	0.01	0.02	Hashimoto thyroiditis	igd	3	137945192	0.022	14306	genus Candidatus Soleaferreagenus Candidatus Soleaferrea|| id:ebi-a-GCST90016976	TRUE	reported	igd	2	TRUE	0.001	14306	395640	TRUE	6.13732e-05	20.912
rs6489992	A	G	A	G	-0.084	-0.037	0.305	395640	0.029	0.017	Hashimoto thyroiditis	igd	12	115352769	0.019	14306	genus Candidatus Soleaferreagenus Candidatus Soleaferrea|| id:ebi-a-GCST90016976	TRUE	reported	igd	2	TRUE	0.001	14306	395640	TRUE	6.14603e-05	20.192
rs6494306	A	G	A	G	-0.097	-0.036	0.265	395640	0.037	0.018	Hashimoto thyroiditis	igd	15	62394540	0.021	14306	genus Candidatus Soleaferreagenus Candidatus Soleaferrea|| id:ebi-a-GCST90016976	TRUE	reported	igd	2	TRUE	0.001	14306	395640	TRUE	5.00461e-05	20.474
rs7400877	C	T	C	T	0.095	-0.007	0.733	395640	0.722	0.02	Hashimoto thyroiditis	igd	14	76403542	0.021	14306	genus Candidatus Soleaferreagenus Candidatus Soleaferrea|| id:ebi-a-GCST90016976	TRUE	reported	igd	2	TRUE	0.001	14306	395640	TRUE	1.54021e-05	19.976
rs830151	A	G	A	G	-0.195	-0.006	0.941	395640	0.978	0.204	Hashimoto thyroiditis	igd	19	47985753	0.035	14306	genus Candidatus Soleaferreagenus Candidatus Soleaferrea|| id:ebi-a-GCST90016976	TRUE	reported	igd	2	TRUE	0.002	14306	395640	TRUE	4.10498e-08	31.27
rs9973954	G	A	G	A	-0.089	-0.038	0.516	395640	0.032	0.018	Hashimoto thyroiditis	igd	2	19885907	0.02	14306	genus Candidatus Soleaferreagenus Candidatus Soleaferrea|| id:ebi-a-GCST90016976	TRUE	reported	igd	2	TRUE	0.001	14306	395640	TRUE	4.47726e-05	20.842
rs12404911	C	T	C	T	0.141	0.011	0.246	395640	0.601	0.021	Hashimoto thyroiditis	igd	1	240118443	0.03	14306	genus Catenibacteriumgenus Catenibacterium|| id:ebi-a-GCST90016977	TRUE	reported	igd	2	TRUE	0.001	14306	395640	TRUE	8.76438e-06	21.406
rs212393	A	G	A	G	0.135	0.031	0.78	395640	0.138	0.021	Hashimoto thyroiditis	igd	6	159485742	0.029	14306	genus Catenibacteriumgenus Catenibacterium|| id:ebi-a-GCST90016977	TRUE	reported	igd	2	TRUE	0.002	14306	395640	TRUE	1.27896e-05	22.332
rs73128290	A	G	A	G	0.13	-0.007	0.195	395640	0.695	0.019	Hashimoto thyroiditis	igd	7	57364320	0.028	14306	genus Catenibacteriumgenus Catenibacterium|| id:ebi-a-GCST90016977	TRUE	reported	igd	2	TRUE	0.001	14306	395640	TRUE	1.05975e-05	20.782
rs77285108	G	A	G	A	-0.162	0.125	0.163	395640	0.341	0.131	Hashimoto thyroiditis	igd	4	122282768	0.035	14306	genus Catenibacteriumgenus Catenibacterium|| id:ebi-a-GCST90016977	TRUE	reported	igd	2	TRUE	0.001	14306	395640	TRUE	1.56931e-05	20.963
rs7742829	C	T	C	T	0.114	0.012	0.41	395640	0.476	0.016	Hashimoto thyroiditis	igd	6	105089665	0.025	14306	genus Catenibacteriumgenus Catenibacterium|| id:ebi-a-GCST90016977	TRUE	reported	igd	2	TRUE	0.001	14306	395640	TRUE	1.49142e-05	20.652
rs10461257	A	G	A	G	-0.055	-0.026	0.396	395640	0.133	0.018	Hashimoto thyroiditis	igd	4	156131004	0.012	14306	genus Christensenellaceae R 7groupgenus Christensenellaceae R 7group|| id:ebi-a-GCST90016978	TRUE	reported	igd	2	TRUE	0.001	14306	395640	TRUE	3.1788e-05	20.446
rs17081797	A	G	A	G	-0.09	-0.037	0.111	395640	0.237	0.031	Hashimoto thyroiditis	igd	18	67555560	0.02	14306	genus Christensenellaceae R 7groupgenus Christensenellaceae R 7group|| id:ebi-a-GCST90016978	TRUE	reported	igd	2	TRUE	0.001	14306	395640	TRUE	3.66396e-05	19.603
rs60954665	T	G	T	G	0.05	-0.061	0.458	395640	0.527	0.096	Hashimoto thyroiditis	igd	19	35883736	0.011	14306	genus Christensenellaceae R 7groupgenus Christensenellaceae R 7group|| id:ebi-a-GCST90016978	TRUE	reported	igd	2	TRUE	0.001	14306	395640	TRUE	1.72324e-05	20.218
rs62132810	A	G	A	G	-0.083	-0.008	0.118	395640	0.751	0.025	Hashimoto thyroiditis	igd	19	49279227	0.018	14306	genus Christensenellaceae R 7groupgenus Christensenellaceae R 7group|| id:ebi-a-GCST90016978	TRUE	reported	igd	2	TRUE	0.001	14306	395640	TRUE	7.72449e-06	21.293
rs62190261	A	C	A	C	0.096	-0.014	0.054	395640	0.648	0.03	Hashimoto thyroiditis	igd	2	230943099	0.021	14306	genus Christensenellaceae R 7groupgenus Christensenellaceae R 7group|| id:ebi-a-GCST90016978	TRUE	reported	igd	2	TRUE	0.001	14306	395640	TRUE	1.71839e-05	19.922
rs62467127	C	T	C	T	0.114	-0.019	0.086	395640	0.678	0.045	Hashimoto thyroiditis	igd	7	118096925	0.025	14306	genus Christensenellaceae R 7groupgenus Christensenellaceae R 7group|| id:ebi-a-GCST90016978	TRUE	reported	igd	2	TRUE	0.001	14306	395640	TRUE	1.24384e-05	20.506
rs73952017	C	T	C	T	-0.086	0.011	0.083	395640	0.679	0.028	Hashimoto thyroiditis	igd	18	1779609	0.019	14306	genus Christensenellaceae R 7groupgenus Christensenellaceae R 7group|| id:ebi-a-GCST90016978	TRUE	reported	igd	2	TRUE	0.001	14306	395640	TRUE	1.87405e-05	19.679
rs78521377	C	T	C	T	0.125	-0.049	0.054	395640	0.282	0.045	Hashimoto thyroiditis	igd	10	126448374	0.027	14306	genus Christensenellaceae R 7groupgenus Christensenellaceae R 7group|| id:ebi-a-GCST90016978	TRUE	reported	igd	2	TRUE	0.001	14306	395640	TRUE	1.98997e-05	20.689
rs79150079	C	A	C	A	0.122	-0.123	0.059	395640	0.549	0.205	Hashimoto thyroiditis	igd	5	29352420	0.027	14306	genus Christensenellaceae R 7groupgenus Christensenellaceae R 7group|| id:ebi-a-GCST90016978	TRUE	reported	igd	2	TRUE	0.001	14306	395640	TRUE	1.76034e-05	20.12
rs892686	A	G	A	G	0.051	0.03	0.564	395640	0.067	0.017	Hashimoto thyroiditis	igd	9	83043376	0.011	14306	genus Christensenellaceae R 7groupgenus Christensenellaceae R 7group|| id:ebi-a-GCST90016978	TRUE	reported	igd	2	TRUE	0.001	14306	395640	TRUE	2.76577e-05	21.313
rs10074000	T	C	T	C	-0.103	0.08	0.393	395640	0.141	0.055	Hashimoto thyroiditis	igd	5	113126539	0.023	14306	genus Clostridium innocuum groupgenus Clostridium innocuum group|| id:ebi-a-GCST90016979	TRUE	reported	igd	2	TRUE	0.001	14306	395640	TRUE	3.23621e-05	20.357
rs10506058	A	G	A	G	0.1	0.001	0.453	395640	0.932	0.017	Hashimoto thyroiditis	igd	12	30268485	0.022	14306	genus Clostridium innocuum groupgenus Clostridium innocuum group|| id:ebi-a-GCST90016979	TRUE	reported	igd	2	TRUE	0.001	14306	395640	TRUE	1.09964e-05	20.184
rs1942371	G	A	G	A	-0.158	-0.007	0.097	395640	0.793	0.026	Hashimoto thyroiditis	igd	18	69274308	0.034	14306	genus Clostridium innocuum groupgenus Clostridium innocuum group|| id:ebi-a-GCST90016979	TRUE	reported	igd	2	TRUE	0.001	14306	395640	TRUE	7.18312e-06	21.343
rs40656	C	T	C	T	0.143	0.045	0.172	395640	0.037	0.021	Hashimoto thyroiditis	igd	5	9368158	0.031	14306	genus Clostridium innocuum groupgenus Clostridium innocuum group|| id:ebi-a-GCST90016979	TRUE	reported	igd	2	TRUE	0.001	14306	395640	TRUE	3.87512e-05	21.04
rs4869133	G	A	G	A	-0.181	0.001	0.095	395640	0.966	0.023	Hashimoto thyroiditis	igd	5	95717619	0.041	14306	genus Clostridium innocuum groupgenus Clostridium innocuum group|| id:ebi-a-GCST90016979	TRUE	reported	igd	2	TRUE	0.001	14306	395640	TRUE	1.53969e-05	19.448
rs61267978	T	C	T	C	0.147	-0.046	0.114	395640	0.069	0.025	Hashimoto thyroiditis	igd	18	6348227	0.032	14306	genus Clostridium innocuum groupgenus Clostridium innocuum group|| id:ebi-a-GCST90016979	TRUE	reported	igd	2	TRUE	0.001	14306	395640	TRUE	3.14035e-05	21.01
rs6577484	G	A	G	A	0.16	-0.02	0.129	395640	0.491	0.028	Hashimoto thyroiditis	igd	1	8419420	0.036	14306	genus Clostridium innocuum groupgenus Clostridium innocuum group|| id:ebi-a-GCST90016979	TRUE	reported	igd	2	TRUE	0.001	14306	395640	TRUE	2.25964e-05	19.764
rs6890185	C	T	C	T	-0.113	-0.003	0.687	395640	0.859	0.018	Hashimoto thyroiditis	igd	5	71186626	0.023	14306	genus Clostridium innocuum groupgenus Clostridium innocuum group|| id:ebi-a-GCST90016979	TRUE	reported	igd	2	TRUE	0.002	14306	395640	TRUE	2.08586e-06	23.669
rs77845139	A	G	A	G	-0.115	0.117	0.2	395640	0.146	0.081	Hashimoto thyroiditis	igd	15	59704208	0.026	14306	genus Clostridium innocuum groupgenus Clostridium innocuum group|| id:ebi-a-GCST90016979	TRUE	reported	igd	2	TRUE	0.001	14306	395640	TRUE	3.7954e-05	19.992
rs11264403	G	A	G	A	-0.139	-0.001	0.235	395640	0.978	0.029	Hashimoto thyroiditis	igd	1	155676492	0.033	14306	genus Clostridium sensustricto1genus Clostridium sensustricto1|| id:ebi-a-GCST90016980	TRUE	reported	igd	2	TRUE	0.001	14306	395640	TRUE	4.53029e-05	17.288
rs115807074	A	G	A	G	-0.227	-0.101	0.042	395640	0.196	0.078	Hashimoto thyroiditis	igd	5	84997131	0.049	14306	genus Clostridium sensustricto1genus Clostridium sensustricto1|| id:ebi-a-GCST90016980	TRUE	reported	igd	2	TRUE	0.001	14306	395640	TRUE	1.77362e-05	21.305
rs116847295	C	T	C	T	0.11	-0.011	0.068	395640	0.655	0.026	Hashimoto thyroiditis	igd	12	43485015	0.025	14306	genus Clostridium sensustricto1genus Clostridium sensustricto1|| id:ebi-a-GCST90016980	TRUE	reported	igd	2	TRUE	0.001	14306	395640	TRUE	1.64175e-05	19.997
rs12341505	G	A	G	A	0.081	-0.001	0.112	395640	0.972	0.028	Hashimoto thyroiditis	igd	9	136710881	0.018	14306	genus Clostridium sensustricto1genus Clostridium sensustricto1|| id:ebi-a-GCST90016980	TRUE	reported	igd	2	TRUE	0.001	14306	395640	TRUE	1.01502e-05	20.259
rs2795528	G	A	G	A	-0.184	-0.019	0.057	395640	0.6	0.037	Hashimoto thyroiditis	igd	10	43270264	0.039	14306	genus Clostridium sensustricto1genus Clostridium sensustricto1|| id:ebi-a-GCST90016980	TRUE	reported	igd	2	TRUE	0.002	14306	395640	TRUE	6.25119e-06	22.085
rs2817172	C	T	C	T	0.058	-0.005	0.414	395640	0.788	0.017	Hashimoto thyroiditis	igd	1	3041519	0.012	14306	genus Clostridium sensustricto1genus Clostridium sensustricto1|| id:ebi-a-GCST90016980	TRUE	reported	igd	2	TRUE	0.002	14306	395640	TRUE	5.71829e-06	21.81
rs550843	T	C	T	C	-0.078	-0.015	0.19	395640	0.405	0.018	Hashimoto thyroiditis	igd	6	165722832	0.017	14306	genus Clostridium sensustricto1genus Clostridium sensustricto1|| id:ebi-a-GCST90016980	TRUE	reported	igd	2	TRUE	0.001	14306	395640	TRUE	1.12942e-05	21.426
rs10890671	C	T	C	T	0.054	0.003	0.464	395640	0.844	0.016	Hashimoto thyroiditis	igd	11	107123199	0.012	14306	genus Collinsellagenus Collinsella|| id:ebi-a-GCST90016981	TRUE	reported	igd	2	TRUE	0.001	14306	395640	TRUE	1.06024e-05	20.446
rs11597285	G	T	G	T	-0.054	0.002	0.323	395640	0.921	0.017	Hashimoto thyroiditis	igd	10	8589813	0.012	14306	genus Collinsellagenus Collinsella|| id:ebi-a-GCST90016981	TRUE	reported	igd	2	TRUE	0.001	14306	395640	TRUE	1.2757e-05	19.914
rs1496626	T	C	T	C	-0.072	0.025	0.181	395640	0.281	0.023	Hashimoto thyroiditis	igd	19	31760841	0.016	14306	genus Collinsellagenus Collinsella|| id:ebi-a-GCST90016981	TRUE	reported	igd	2	TRUE	0.001	14306	395640	TRUE	2.816e-05	19.978
rs149807560	C	A	C	A	-0.104	0.02	0.085	395640	0.546	0.032	Hashimoto thyroiditis	igd	19	56526640	0.024	14306	genus Collinsellagenus Collinsella|| id:ebi-a-GCST90016981	TRUE	reported	igd	2	TRUE	0.001	14306	395640	TRUE	2.34495e-05	19.545
rs2103510	G	A	G	A	0.079	0.027	0.158	395640	0.285	0.025	Hashimoto thyroiditis	igd	21	29355467	0.017	14306	genus Collinsellagenus Collinsella|| id:ebi-a-GCST90016981	TRUE	reported	igd	2	TRUE	0.002	14306	395640	TRUE	1.12007e-05	21.863
rs62448871	C	A	C	A	-0.054	0.042	0.397	395640	0.012	0.017	Hashimoto thyroiditis	igd	7	24465024	0.012	14306	genus Collinsellagenus Collinsella|| id:ebi-a-GCST90016981	TRUE	reported	igd	2	TRUE	0.001	14306	395640	TRUE	8.15225e-05	20.164
rs73052258	G	A	G	A	0.093	-0.006	0.087	395640	0.839	0.031	Hashimoto thyroiditis	igd	2	195739311	0.02	14306	genus Collinsellagenus Collinsella|| id:ebi-a-GCST90016981	TRUE	reported	igd	2	TRUE	0.001	14306	395640	TRUE	7.82204e-06	21.067
rs75672793	A	G	A	G	-0.109	-0.047	0.075	395640	0.236	0.04	Hashimoto thyroiditis	igd	4	149818294	0.024	14306	genus Collinsellagenus Collinsella|| id:ebi-a-GCST90016981	TRUE	reported	igd	2	TRUE	0.001	14306	395640	TRUE	2.38169e-05	20.503
rs9541268	C	A	C	A	0.096	-0.019	0.087	395640	0.523	0.029	Hashimoto thyroiditis	igd	13	68610061	0.02	14306	genus Collinsellagenus Collinsella|| id:ebi-a-GCST90016981	TRUE	reported	igd	2	TRUE	0.002	14306	395640	TRUE	3.20521e-06	23.657
rs11532348	C	T	C	T	-0.104	-0.011	0.177	395640	0.629	0.023	Hashimoto thyroiditis	igd	12	98289796	0.023	14306	genus Coprobactergenus Coprobacter|| id:ebi-a-GCST90016982	TRUE	reported	igd	2	TRUE	0.001	14306	395640	TRUE	1.03221e-05	20.994
rs12684609	T	C	T	C	0.101	0.01	0.229	395640	0.636	0.021	Hashimoto thyroiditis	igd	9	137784868	0.022	14306	genus Coprobactergenus Coprobacter|| id:ebi-a-GCST90016982	TRUE	reported	igd	2	TRUE	0.001	14306	395640	TRUE	1.05653e-05	20.935
rs12996055	A	C	A	C	0.092	-0.008	0.27	395640	0.677	0.019	Hashimoto thyroiditis	igd	2	137223458	0.021	14306	genus Coprobactergenus Coprobacter|| id:ebi-a-GCST90016982	TRUE	reported	igd	2	TRUE	0.001	14306	395640	TRUE	2.17575e-05	19.378
rs143662916	C	T	C	T	0.253	0.004	0.039	395640	0.93	0.049	Hashimoto thyroiditis	igd	11	103549974	0.054	14306	genus Coprobactergenus Coprobacter|| id:ebi-a-GCST90016982	TRUE	reported	igd	2	TRUE	0.002	14306	395640	TRUE	4.46314e-06	21.985
rs189356	G	A	G	A	0.078	0.007	0.509	395640	0.664	0.017	Hashimoto thyroiditis	igd	20	57574851	0.017	14306	genus Coprobactergenus Coprobacter|| id:ebi-a-GCST90016982	TRUE	reported	igd	2	TRUE	0.001	14306	395640	TRUE	1.17804e-05	20.645
rs213863	T	C	T	C	0.089	0.013	0.685	395640	0.457	0.017	Hashimoto thyroiditis	igd	6	97234939	0.019	14306	genus Coprobactergenus Coprobacter|| id:ebi-a-GCST90016982	TRUE	reported	igd	2	TRUE	0.002	14306	395640	TRUE	7.22269e-06	22.192
rs28402691	T	C	T	C	0.111	-0.023	0.234	395640	0.693	0.059	Hashimoto thyroiditis	igd	4	96389240	0.025	14306	genus Coprobactergenus Coprobacter|| id:ebi-a-GCST90016982	TRUE	reported	igd	2	TRUE	0.001	14306	395640	TRUE	2.09616e-05	19.419
rs305411	A	G	A	G	0.129	-0.004	0.152	395640	0.891	0.026	Hashimoto thyroiditis	igd	1	88233128	0.026	14306	genus Coprobactergenus Coprobacter|| id:ebi-a-GCST90016982	TRUE	reported	igd	2	TRUE	0.002	14306	395640	TRUE	1.82503e-06	23.864
rs3828477	G	T	G	T	-0.091	0.031	0.334	395640	0.067	0.017	Hashimoto thyroiditis	igd	3	46483717	0.02	14306	genus Coprobactergenus Coprobacter|| id:ebi-a-GCST90016982	TRUE	reported	igd	2	TRUE	0.002	14306	395640	TRUE	2.26537e-05	21.728
rs72821405	T	C	T	C	-0.147	-0.024	0.088	395640	0.429	0.03	Hashimoto thyroiditis	igd	6	4714797	0.032	14306	genus Coprobactergenus Coprobacter|| id:ebi-a-GCST90016982	TRUE	reported	igd	2	TRUE	0.001	14306	395640	TRUE	1.21256e-05	21.21
rs74919520	G	A	G	A	0.126	0.002	0.107	395640	0.943	0.026	Hashimoto thyroiditis	igd	2	32242452	0.028	14306	genus Coprobactergenus Coprobacter|| id:ebi-a-GCST90016982	TRUE	reported	igd	2	TRUE	0.001	14306	395640	TRUE	8.39607e-06	20.699
rs1010560	C	A	C	A	0.058	-0.029	0.214	395640	0.126	0.019	Hashimoto thyroiditis	igd	1	30400301	0.012	14306	genus Coprococcus1genus Coprococcus1|| id:ebi-a-GCST90016983	TRUE	reported	igd	2	TRUE	0.002	14306	395640	TRUE	1.31646e-05	22.354
rs12794898	G	T	G	T	0.09	0.032	0.091	395640	0.218	0.026	Hashimoto thyroiditis	igd	11	124554061	0.02	14306	genus Coprococcus1genus Coprococcus1|| id:ebi-a-GCST90016983	TRUE	reported	igd	2	TRUE	0.001	14306	395640	TRUE	1.97469e-05	20.98
rs1519491	T	C	T	C	0.05	0.019	0.318	395640	0.279	0.017	Hashimoto thyroiditis	igd	2	22079770	0.011	14306	genus Coprococcus1genus Coprococcus1|| id:ebi-a-GCST90016983	TRUE	reported	igd	2	TRUE	0.001	14306	395640	TRUE	3.86375e-05	19.325
rs1576241	A	G	A	G	-0.051	-0.015	0.442	395640	0.38	0.017	Hashimoto thyroiditis	igd	6	72529277	0.011	14306	genus Coprococcus1genus Coprococcus1|| id:ebi-a-GCST90016983	TRUE	reported	igd	2	TRUE	0.002	14306	395640	TRUE	1.02288e-05	21.708
rs2907920	G	A	G	A	-0.056	0.013	0.707	395640	0.481	0.018	Hashimoto thyroiditis	igd	19	2600717	0.013	14306	genus Coprococcus1genus Coprococcus1|| id:ebi-a-GCST90016983	TRUE	reported	igd	2	TRUE	0.001	14306	395640	TRUE	2.51218e-05	19.579
rs4277593	G	A	G	A	-0.059	0.014	0.46	395640	0.405	0.017	Hashimoto thyroiditis	igd	20	4319420	0.011	14306	genus Coprococcus1genus Coprococcus1|| id:ebi-a-GCST90016983	TRUE	reported	igd	2	TRUE	0.002	14306	395640	TRUE	3.82889e-07	28.39
rs56405618	A	G	A	G	-0.09	0.026	0.113	395640	0.303	0.025	Hashimoto thyroiditis	igd	4	174468316	0.019	14306	genus Coprococcus1genus Coprococcus1|| id:ebi-a-GCST90016983	TRUE	reported	igd	2	TRUE	0.002	14306	395640	TRUE	5.98258e-06	23.095
rs73031725	T	C	T	C	0.168	0.037	0.04	395640	0.453	0.049	Hashimoto thyroiditis	igd	11	134622282	0.036	14306	genus Coprococcus1genus Coprococcus1|| id:ebi-a-GCST90016983	TRUE	reported	igd	2	TRUE	0.002	14306	395640	TRUE	7.0188e-06	22.259
rs73167075	T	C	T	C	0.057	0.002	0.249	395640	0.913	0.02	Hashimoto thyroiditis	igd	3	165693143	0.013	14306	genus Coprococcus1genus Coprococcus1|| id:ebi-a-GCST90016983	TRUE	reported	igd	2	TRUE	0.001	14306	395640	TRUE	1.12464e-05	20.184
rs74101919	T	C	T	C	-0.072	0.022	0.199	395640	0.382	0.025	Hashimoto thyroiditis	igd	1	95424321	0.014	14306	genus Coprococcus1genus Coprococcus1|| id:ebi-a-GCST90016983	TRUE	reported	igd	2	TRUE	0.002	14306	395640	TRUE	2.37846e-06	24.706
rs946513	T	C	T	C	-0.206	0.059	0.939	395640	0.157	0.042	Hashimoto thyroiditis	igd	10	15913820	0.046	14306	genus Coprococcus1genus Coprococcus1|| id:ebi-a-GCST90016983	TRUE	reported	igd	2	TRUE	0.001	14306	395640	TRUE	3.60868e-05	20.034
rs10070053	A	G	A	G	0.059	0.008	0.289	395640	0.63	0.017	Hashimoto thyroiditis	igd	5	34794789	0.014	14306	genus Coprococcus2genus Coprococcus2|| id:ebi-a-GCST90016984	TRUE	reported	igd	2	TRUE	0.001	14306	395640	TRUE	2.4258e-05	19.273
rs12634070	T	C	T	C	0.074	0.012	0.229	395640	0.537	0.019	Hashimoto thyroiditis	igd	3	180544880	0.016	14306	genus Coprococcus2genus Coprococcus2|| id:ebi-a-GCST90016984	TRUE	reported	igd	2	TRUE	0.001	14306	395640	TRUE	1.95428e-05	19.942
rs2482516	C	T	C	T	0.075	-0.006	0.193	395640	0.757	0.02	Hashimoto thyroiditis	igd	9	25554068	0.016	14306	genus Coprococcus2genus Coprococcus2|| id:ebi-a-GCST90016984	TRUE	reported	igd	2	TRUE	0.001	14306	395640	TRUE	8.85764e-06	21.002
rs35890118	A	G	A	G	-0.067	0.014	0.288	395640	0.463	0.019	Hashimoto thyroiditis	igd	10	129715759	0.015	14306	genus Coprococcus2genus Coprococcus2|| id:ebi-a-GCST90016984	TRUE	reported	igd	2	TRUE	0.001	14306	395640	TRUE	1.79768e-05	20.304
rs61823518	A	C	A	C	-0.096	-0.009	0.113	395640	0.74	0.027	Hashimoto thyroiditis	igd	1	223688236	0.022	14306	genus Coprococcus2genus Coprococcus2|| id:ebi-a-GCST90016984	TRUE	reported	igd	2	TRUE	0.001	14306	395640	TRUE	1.80425e-05	19.614
rs6677933	C	T	C	T	-0.08	-0.017	0.174	395640	0.461	0.024	Hashimoto thyroiditis	igd	1	112139008	0.016	14306	genus Coprococcus2genus Coprococcus2|| id:ebi-a-GCST90016984	TRUE	reported	igd	2	TRUE	0.002	14306	395640	TRUE	2.96511e-06	23.995
rs72680320	T	C	T	C	-0.065	0.005	0.305	395640	0.765	0.018	Hashimoto thyroiditis	igd	4	131125786	0.014	14306	genus Coprococcus2genus Coprococcus2|| id:ebi-a-GCST90016984	TRUE	reported	igd	2	TRUE	0.002	14306	395640	TRUE	5.99132e-06	21.766
rs9426473	A	G	A	G	0.073	-0.03	0.204	395640	0.119	0.019	Hashimoto thyroiditis	igd	1	4210455	0.016	14306	genus Coprococcus2genus Coprococcus2|| id:ebi-a-GCST90016984	TRUE	reported	igd	2	TRUE	0.001	14306	395640	TRUE	3.6699e-05	20.243
rs10810043	G	A	G	A	-0.052	0.005	0.587	395640	0.79	0.017	Hashimoto thyroiditis	igd	9	13799809	0.012	14306	genus Coprococcus3genus Coprococcus3|| id:ebi-a-GCST90016985	TRUE	reported	igd	2	TRUE	0.001	14306	395640	TRUE	1.57465e-05	19.776
rs11077359	C	T	C	T	0.065	-0.014	0.841	395640	0.532	0.023	Hashimoto thyroiditis	igd	17	76343961	0.015	14306	genus Coprococcus3genus Coprococcus3|| id:ebi-a-GCST90016985	TRUE	reported	igd	2	TRUE	0.001	14306	395640	TRUE	3.43326e-05	18.807
rs11080344	C	T	C	T	0.052	0.023	0.521	395640	0.154	0.016	Hashimoto thyroiditis	igd	17	26104511	0.011	14306	genus Coprococcus3genus Coprococcus3|| id:ebi-a-GCST90016985	TRUE	reported	igd	2	TRUE	0.001	14306	395640	TRUE	2.39902e-05	20.906
rs13247359	G	A	G	A	0.051	-0.002	0.486	395640	0.924	0.017	Hashimoto thyroiditis	igd	7	76357726	0.011	14306	genus Coprococcus3genus Coprococcus3|| id:ebi-a-GCST90016985	TRUE	reported	igd	2	TRUE	0.001	14306	395640	TRUE	9.32478e-06	20.527
rs13394391	C	T	C	T	-0.071	-0.019	0.142	395640	0.421	0.023	Hashimoto thyroiditis	igd	2	240727657	0.015	14306	genus Coprococcus3genus Coprococcus3|| id:ebi-a-GCST90016985	TRUE	reported	igd	2	TRUE	0.002	14306	395640	TRUE	7.99019e-06	22.089
rs178271	C	T	C	T	-0.145	-0.057	0.949	395640	0.342	0.06	Hashimoto thyroiditis	igd	22	21331556	0.029	14306	genus Coprococcus3genus Coprococcus3|| id:ebi-a-GCST90016985	TRUE	reported	igd	2	TRUE	0.002	14306	395640	TRUE	3.00001e-06	24.371
rs4575475	A	G	A	G	-0.062	-0.01	0.759	395640	0.609	0.02	Hashimoto thyroiditis	igd	14	99141751	0.014	14306	genus Coprococcus3genus Coprococcus3|| id:ebi-a-GCST90016985	TRUE	reported	igd	2	TRUE	0.001	14306	395640	TRUE	1.55605e-05	20.216
rs7521171	A	G	A	G	0.06	0.002	0.703	395640	0.906	0.018	Hashimoto thyroiditis	igd	1	149998497	0.013	14306	genus Coprococcus3genus Coprococcus3|| id:ebi-a-GCST90016985	TRUE	reported	igd	2	TRUE	0.001	14306	395640	TRUE	6.51266e-06	21.285
rs8100692	T	C	T	C	0.058	0	0.466	395640	0.979	0.016	Hashimoto thyroiditis	igd	19	40032132	0.011	14306	genus Coprococcus3genus Coprococcus3|| id:ebi-a-GCST90016985	TRUE	reported	igd	2	TRUE	0.002	14306	395640	TRUE	5.95707e-07	25.892
rs112893842	T	C	T	C	0.114	0.054	0.161	395640	0.051	0.028	Hashimoto thyroiditis	igd	9	8786663	0.023	14306	genus Defluviitaleaceae UCG011genus Defluviitaleaceae UCG011|| id:ebi-a-GCST90016986	TRUE	reported	igd	2	TRUE	0.002	14306	395640	TRUE	9.18086e-06	23.899
rs1582238	C	T	C	T	-0.081	-0.019	0.505	395640	0.273	0.017	Hashimoto thyroiditis	igd	1	118723685	0.017	14306	genus Defluviitaleaceae UCG011genus Defluviitaleaceae UCG011|| id:ebi-a-GCST90016986	TRUE	reported	igd	2	TRUE	0.002	14306	395640	TRUE	6.09551e-06	23.167
rs2892880	G	A	G	A	0.082	0.006	0.242	395640	0.762	0.019	Hashimoto thyroiditis	igd	4	120741726	0.018	14306	genus Defluviitaleaceae UCG011genus Defluviitaleaceae UCG011|| id:ebi-a-GCST90016986	TRUE	reported	igd	2	TRUE	0.001	14306	395640	TRUE	1.27777e-05	20.258
rs4344384	T	G	T	G	-0.072	0.013	0.488	395640	0.432	0.016	Hashimoto thyroiditis	igd	10	66407366	0.016	14306	genus Defluviitaleaceae UCG011genus Defluviitaleaceae UCG011|| id:ebi-a-GCST90016986	TRUE	reported	igd	2	TRUE	0.001	14306	395640	TRUE	1.35068e-05	20.981
rs4677103	A	G	A	G	0.098	-0.002	0.353	395640	0.929	0.022	Hashimoto thyroiditis	igd	3	72207794	0.02	14306	genus Defluviitaleaceae UCG011genus Defluviitaleaceae UCG011|| id:ebi-a-GCST90016986	TRUE	reported	igd	2	TRUE	0.002	14306	395640	TRUE	1.22173e-06	24.576
rs55658617	T	C	T	C	0.174	0.013	0.073	395640	0.778	0.046	Hashimoto thyroiditis	igd	21	41811003	0.036	14306	genus Defluviitaleaceae UCG011genus Defluviitaleaceae UCG011|| id:ebi-a-GCST90016986	TRUE	reported	igd	2	TRUE	0.002	14306	395640	TRUE	2.94313e-06	23.173
rs72731813	C	T	C	T	-0.147	0.01	0.08	395640	0.804	0.039	Hashimoto thyroiditis	igd	4	147414743	0.029	14306	genus Defluviitaleaceae UCG011genus Defluviitaleaceae UCG011|| id:ebi-a-GCST90016986	TRUE	reported	igd	2	TRUE	0.002	14306	395640	TRUE	1.05943e-06	25.165
rs9608282	T	G	T	G	0.143	0.025	0.075	395640	0.554	0.043	Hashimoto thyroiditis	igd	22	24804081	0.03	14306	genus Defluviitaleaceae UCG011genus Defluviitaleaceae UCG011|| id:ebi-a-GCST90016986	TRUE	reported	igd	2	TRUE	0.002	14306	395640	TRUE	4.83663e-06	22.733
rs9725395	A	G	A	G	-0.138	0.02	0.084	395640	0.464	0.027	Hashimoto thyroiditis	igd	1	85205632	0.03	14306	genus Defluviitaleaceae UCG011genus Defluviitaleaceae UCG011|| id:ebi-a-GCST90016986	TRUE	reported	igd	2	TRUE	0.002	14306	395640	TRUE	8.18557e-06	21.911
rs12031543	T	C	T	C	-0.127	-0.01	0.13	395640	0.683	0.024	Hashimoto thyroiditis	igd	1	68664315	0.028	14306	genus Desulfovibriogenus Desulfovibrio|| id:ebi-a-GCST90016987	TRUE	reported	igd	2	TRUE	0.001	14306	395640	TRUE	1.33159e-05	20.357
rs13066142	G	A	G	A	0.119	0	0.086	395640	0.988	0.029	Hashimoto thyroiditis	igd	3	67478973	0.025	14306	genus Desulfovibriogenus Desulfovibrio|| id:ebi-a-GCST90016987	TRUE	reported	igd	2	TRUE	0.002	14306	395640	TRUE	3.14453e-06	22.55
rs16863365	A	G	A	G	0.109	-0.016	0.118	395640	0.682	0.039	Hashimoto thyroiditis	igd	2	198089911	0.023	14306	genus Desulfovibriogenus Desulfovibrio|| id:ebi-a-GCST90016987	TRUE	reported	igd	2	TRUE	0.002	14306	395640	TRUE	3.20351e-06	23.235
rs2032031	G	A	G	A	0.065	0.002	0.592	395640	0.91	0.017	Hashimoto thyroiditis	igd	10	130170270	0.015	14306	genus Desulfovibriogenus Desulfovibrio|| id:ebi-a-GCST90016987	TRUE	reported	igd	2	TRUE	0.001	14306	395640	TRUE	1.67058e-05	19.404
rs2590913	A	G	A	G	-0.154	0.036	0.922	395640	0.355	0.039	Hashimoto thyroiditis	igd	13	64264446	0.034	14306	genus Desulfovibriogenus Desulfovibrio|| id:ebi-a-GCST90016987	TRUE	reported	igd	2	TRUE	0.001	14306	395640	TRUE	1.72363e-05	20.721
rs2853179	T	C	T	C	-0.081	-0.002	0.723	395640	0.937	0.019	Hashimoto thyroiditis	igd	8	105462047	0.017	14306	genus Desulfovibriogenus Desulfovibrio|| id:ebi-a-GCST90016987	TRUE	reported	igd	2	TRUE	0.002	14306	395640	TRUE	5.05777e-06	21.718
rs4797774	A	G	A	G	-0.213	-0.03	0.956	395640	0.477	0.042	Hashimoto thyroiditis	igd	18	13447995	0.047	14306	genus Desulfovibriogenus Desulfovibrio|| id:ebi-a-GCST90016987	TRUE	reported	igd	2	TRUE	0.001	14306	395640	TRUE	1.64085e-05	20.454
rs6580353	T	C	T	C	0.077	-0.045	0.229	395640	0.027	0.02	Hashimoto thyroiditis	igd	5	139410687	0.017	14306	genus Desulfovibriogenus Desulfovibrio|| id:ebi-a-GCST90016987	TRUE	reported	igd	2	TRUE	0.001	14306	395640	TRUE	5.16289e-05	20.632
rs72647089	T	G	T	G	-0.107	-0.015	0.081	395640	0.615	0.031	Hashimoto thyroiditis	igd	8	57972916	0.024	14306	genus Desulfovibriogenus Desulfovibrio|| id:ebi-a-GCST90016987	TRUE	reported	igd	2	TRUE	0.001	14306	395640	TRUE	1.86499e-05	19.836
rs10138457	T	C	T	C	-0.113	-0.034	0.07	395640	0.24	0.029	Hashimoto thyroiditis	igd	14	102458052	0.026	14306	genus Dialistergenus Dialister|| id:ebi-a-GCST90016988	TRUE	reported	igd	2	TRUE	0.001	14306	395640	TRUE	5.82734e-05	18.629
rs10938938	A	G	A	G	0.077	0.019	0.866	395640	0.424	0.023	Hashimoto thyroiditis	igd	4	23294359	0.017	14306	genus Dialistergenus Dialister|| id:ebi-a-GCST90016988	TRUE	reported	igd	2	TRUE	0.001	14306	395640	TRUE	1.73982e-05	20.482
rs11071887	T	C	T	C	0.066	0.015	0.262	395640	0.393	0.018	Hashimoto thyroiditis	igd	15	32955095	0.015	14306	genus Dialistergenus Dialister|| id:ebi-a-GCST90016988	TRUE	reported	igd	2	TRUE	0.001	14306	395640	TRUE	1.8111e-05	20.496
rs11166701	G	A	G	A	-0.066	0.034	0.604	395640	0.039	0.017	Hashimoto thyroiditis	igd	8	138295725	0.013	14306	genus Dialistergenus Dialister|| id:ebi-a-GCST90016988	TRUE	reported	igd	2	TRUE	0.002	14306	395640	TRUE	6.89236e-06	24.698
rs2314294	T	C	T	C	0.087	-0.025	0.108	395640	0.301	0.024	Hashimoto thyroiditis	igd	16	9336862	0.019	14306	genus Dialistergenus Dialister|| id:ebi-a-GCST90016988	TRUE	reported	igd	2	TRUE	0.001	14306	395640	TRUE	2.71055e-05	19.981
rs2435610	A	C	A	C	0.065	0.02	0.31	395640	0.293	0.019	Hashimoto thyroiditis	igd	7	150890034	0.014	14306	genus Dialistergenus Dialister|| id:ebi-a-GCST90016988	TRUE	reported	igd	2	TRUE	0.001	14306	395640	TRUE	2.24447e-05	20.39
rs4747450	C	A	C	A	0.067	0.018	0.226	395640	0.357	0.02	Hashimoto thyroiditis	igd	10	23199653	0.015	14306	genus Dialistergenus Dialister|| id:ebi-a-GCST90016988	TRUE	reported	igd	2	TRUE	0.001	14306	395640	TRUE	1.92806e-05	20.49
rs4753063	A	G	A	G	0.06	0.022	0.498	395640	0.186	0.017	Hashimoto thyroiditis	igd	11	92267129	0.013	14306	genus Dialistergenus Dialister|| id:ebi-a-GCST90016988	TRUE	reported	igd	2	TRUE	0.001	14306	395640	TRUE	2.0782e-05	21.023
rs75416973	A	G	A	G	0.073	-0.037	0.136	395640	0.071	0.021	Hashimoto thyroiditis	igd	1	172809633	0.016	14306	genus Dialistergenus Dialister|| id:ebi-a-GCST90016988	TRUE	reported	igd	2	TRUE	0.001	14306	395640	TRUE	6.22043e-05	19.541
rs764177	C	A	C	A	-0.06	0.049	0.432	395640	0.004	0.017	Hashimoto thyroiditis	igd	3	45809449	0.014	14306	genus Dialistergenus Dialister|| id:ebi-a-GCST90016988	TRUE	reported	igd	2	TRUE	0.001	14306	395640	TRUE	0.000127668	19.742
rs76680460	G	A	G	A	-0.161	-0.006	0.054	395640	0.895	0.042	Hashimoto thyroiditis	igd	9	25447080	0.036	14306	genus Dialistergenus Dialister|| id:ebi-a-GCST90016988	TRUE	reported	igd	2	TRUE	0.001	14306	395640	TRUE	1.53511e-05	19.6
rs11150408	G	T	G	T	-0.049	-0.022	0.638	395640	0.191	0.017	Hashimoto thyroiditis	igd	16	81803497	0.011	14306	genus Doreagenus Dorea|| id:ebi-a-GCST90016989	TRUE	reported	igd	2	TRUE	0.001	14306	395640	TRUE	3.2876e-05	20.042
rs12537781	T	C	T	C	-0.056	-0.012	0.221	395640	0.539	0.019	Hashimoto thyroiditis	igd	7	154978183	0.013	14306	genus Doreagenus Dorea|| id:ebi-a-GCST90016989	TRUE	reported	igd	2	TRUE	0.001	14306	395640	TRUE	2.21722e-05	19.675
rs13279148	G	A	G	A	0.072	-0.016	0.111	395640	0.552	0.027	Hashimoto thyroiditis	igd	8	127905865	0.015	14306	genus Doreagenus Dorea|| id:ebi-a-GCST90016989	TRUE	reported	igd	2	TRUE	0.002	14306	395640	TRUE	5.48825e-06	22.477
rs1899291	T	C	T	C	-0.07	0.019	0.833	395640	0.397	0.022	Hashimoto thyroiditis	igd	4	60992340	0.015	14306	genus Doreagenus Dorea|| id:ebi-a-GCST90016989	TRUE	reported	igd	2	TRUE	0.002	14306	395640	TRUE	1.09532e-05	21.523
rs3005511	G	A	G	A	-0.052	0.002	0.63	395640	0.921	0.018	Hashimoto thyroiditis	igd	6	74605806	0.011	14306	genus Doreagenus Dorea|| id:ebi-a-GCST90016989	TRUE	reported	igd	2	TRUE	0.001	14306	395640	TRUE	7.72609e-06	20.917
rs345219	G	T	G	T	0.05	-0.034	0.704	395640	0.047	0.017	Hashimoto thyroiditis	igd	3	6826520	0.011	14306	genus Doreagenus Dorea|| id:ebi-a-GCST90016989	TRUE	reported	igd	2	TRUE	0.001	14306	395640	TRUE	7.34099e-05	19.504
rs3752849	G	A	G	A	0.164	0.005	0.052	395640	0.882	0.037	Hashimoto thyroiditis	igd	11	8729057	0.037	14306	genus Doreagenus Dorea|| id:ebi-a-GCST90016989	TRUE	reported	igd	2	TRUE	0.001	14306	395640	TRUE	1.25245e-05	20.032
rs4793307	C	T	C	T	0.057	-0.004	0.202	395640	0.853	0.02	Hashimoto thyroiditis	igd	17	70733523	0.012	14306	genus Doreagenus Dorea|| id:ebi-a-GCST90016989	TRUE	reported	igd	2	TRUE	0.002	14306	395640	TRUE	4.89178e-06	21.979
rs62503162	A	G	A	G	-0.097	0.073	0.083	395640	0.083	0.042	Hashimoto thyroiditis	igd	8	15768657	0.019	14306	genus Doreagenus Dorea|| id:ebi-a-GCST90016989	TRUE	reported	igd	2	TRUE	0.002	14306	395640	TRUE	4.2873e-06	25.113
rs73729431	C	T	C	T	-0.137	0.044	0.051	395640	0.452	0.058	Hashimoto thyroiditis	igd	6	25078050	0.03	14306	genus Doreagenus Dorea|| id:ebi-a-GCST90016989	TRUE	reported	igd	2	TRUE	0.001	14306	395640	TRUE	1.30292e-05	20.994
rs112205261	T	C	T	C	-0.189	0.024	0.068	395640	0.443	0.031	Hashimoto thyroiditis	igd	1	9136139	0.04	14306	genus Eggerthellagenus Eggerthella|| id:ebi-a-GCST90016990	TRUE	reported	igd	2	TRUE	0.002	14306	395640	TRUE	8.72499e-06	21.839
rs13070736	A	C	A	C	-0.121	0.001	0.232	395640	0.965	0.022	Hashimoto thyroiditis	igd	3	20807454	0.027	14306	genus Eggerthellagenus Eggerthella|| id:ebi-a-GCST90016990	TRUE	reported	igd	2	TRUE	0.001	14306	395640	TRUE	1.22654e-05	19.894
rs1784446	A	G	A	G	-0.091	-0.028	0.553	395640	0.09	0.016	Hashimoto thyroiditis	igd	11	102461599	0.02	14306	genus Eggerthellagenus Eggerthella|| id:ebi-a-GCST90016990	TRUE	reported	igd	2	TRUE	0.001	14306	395640	TRUE	2.86329e-05	20.997
rs2223081	A	G	A	G	-0.103	0.019	0.645	395640	0.285	0.018	Hashimoto thyroiditis	igd	21	29778032	0.022	14306	genus Eggerthellagenus Eggerthella|| id:ebi-a-GCST90016990	TRUE	reported	igd	2	TRUE	0.002	14306	395640	TRUE	1.32599e-05	21.52
rs2240838	G	A	G	A	-0.098	0.025	0.464	395640	0.128	0.017	Hashimoto thyroiditis	igd	7	38335954	0.02	14306	genus Eggerthellagenus Eggerthella|| id:ebi-a-GCST90016990	TRUE	reported	igd	2	TRUE	0.002	14306	395640	TRUE	4.49732e-06	24.613
rs2877457	G	A	G	A	-0.093	0.188	0.321	395640	0.074	0.105	Hashimoto thyroiditis	igd	4	70483957	0.021	14306	genus Eggerthellagenus Eggerthella|| id:ebi-a-GCST90016990	TRUE	reported	igd	2	TRUE	0.001	14306	395640	TRUE	5.48602e-05	19.779
rs3851328	G	T	G	T	0.108	-0.003	0.77	395640	0.899	0.02	Hashimoto thyroiditis	igd	2	45453805	0.024	14306	genus Eggerthellagenus Eggerthella|| id:ebi-a-GCST90016990	TRUE	reported	igd	2	TRUE	0.001	14306	395640	TRUE	8.54162e-06	20.762
rs4985746	A	G	A	G	-0.111	-0.004	0.846	395640	0.899	0.028	Hashimoto thyroiditis	igd	17	17098213	0.025	14306	genus Eggerthellagenus Eggerthella|| id:ebi-a-GCST90016990	TRUE	reported	igd	2	TRUE	0.001	14306	395640	TRUE	1.30384e-05	19.916
rs6430926	T	C	T	C	-0.088	0.006	0.453	395640	0.696	0.017	Hashimoto thyroiditis	igd	2	141337454	0.02	14306	genus Eggerthellagenus Eggerthella|| id:ebi-a-GCST90016990	TRUE	reported	igd	2	TRUE	0.001	14306	395640	TRUE	1.62797e-05	19.916
rs67490567	T	C	T	C	0.108	0.001	0.186	395640	0.952	0.019	Hashimoto thyroiditis	igd	15	65691324	0.025	14306	genus Eggerthellagenus Eggerthella|| id:ebi-a-GCST90016990	TRUE	reported	igd	2	TRUE	0.001	14306	395640	TRUE	1.49398e-05	19.537
rs76663501	C	T	C	T	0.175	-0.055	0.085	395640	0.143	0.037	Hashimoto thyroiditis	igd	20	55647869	0.038	14306	genus Eggerthellagenus Eggerthella|| id:ebi-a-GCST90016990	TRUE	reported	igd	2	TRUE	0.001	14306	395640	TRUE	1.90653e-05	21.454
rs11027642	C	T	C	T	0.129	0.028	0.216	395640	0.215	0.023	Hashimoto thyroiditis	igd	11	24001840	0.028	14306	genus Eisenbergiellagenus Eisenbergiella|| id:ebi-a-GCST90016991	TRUE	reported	igd	2	TRUE	0.001	14306	395640	TRUE	2.48423e-05	20.512
rs11079158	T	C	T	C	0.101	0.013	0.182	395640	0.516	0.02	Hashimoto thyroiditis	igd	17	53367641	0.023	14306	genus Eisenbergiellagenus Eisenbergiella|| id:ebi-a-GCST90016991	TRUE	reported	igd	2	TRUE	0.001	14306	395640	TRUE	2.02892e-05	19.92
rs11938607	C	T	C	T	-0.098	-0.024	0.628	395640	0.205	0.019	Hashimoto thyroiditis	igd	4	189060431	0.022	14306	genus Eisenbergiellagenus Eisenbergiella|| id:ebi-a-GCST90016991	TRUE	reported	igd	2	TRUE	0.001	14306	395640	TRUE	2.69693e-05	20.386
rs12257723	A	C	A	C	-0.095	-0.016	0.318	395640	0.354	0.017	Hashimoto thyroiditis	igd	10	109417101	0.021	14306	genus Eisenbergiellagenus Eisenbergiella|| id:ebi-a-GCST90016991	TRUE	reported	igd	2	TRUE	0.001	14306	395640	TRUE	2.14793e-05	20.279
rs12710729	C	A	C	A	0.089	-0.025	0.24	395640	0.16	0.018	Hashimoto thyroiditis	igd	2	19973210	0.02	14306	genus Eisenbergiellagenus Eisenbergiella|| id:ebi-a-GCST90016991	TRUE	reported	igd	2	TRUE	0.001	14306	395640	TRUE	3.39055e-05	20.14
rs13258851	A	G	A	G	0.137	-0.028	0.167	395640	0.217	0.023	Hashimoto thyroiditis	igd	8	55330814	0.03	14306	genus Eisenbergiellagenus Eisenbergiella|| id:ebi-a-GCST90016991	TRUE	reported	igd	2	TRUE	0.001	14306	395640	TRUE	2.41364e-05	20.563
rs1508033	A	C	A	C	0.092	0.011	0.415	395640	0.538	0.018	Hashimoto thyroiditis	igd	15	53375201	0.02	14306	genus Eisenbergiellagenus Eisenbergiella|| id:ebi-a-GCST90016991	TRUE	reported	igd	2	TRUE	0.002	14306	395640	TRUE	7.58806e-06	21.863
rs1553971	T	G	T	G	0.121	-0.001	0.156	395640	0.978	0.02	Hashimoto thyroiditis	igd	3	111419486	0.026	14306	genus Eisenbergiellagenus Eisenbergiella|| id:ebi-a-GCST90016991	TRUE	reported	igd	2	TRUE	0.001	14306	395640	TRUE	6.43512e-06	21.146
rs2683098	T	C	T	C	-0.107	0.031	0.733	395640	0.109	0.02	Hashimoto thyroiditis	igd	15	36178565	0.023	14306	genus Eisenbergiellagenus Eisenbergiella|| id:ebi-a-GCST90016991	TRUE	reported	igd	2	TRUE	0.002	14306	395640	TRUE	1.1738e-05	22.72
rs3812426	A	G	A	G	-0.106	-0.024	0.789	395640	0.271	0.022	Hashimoto thyroiditis	igd	8	50822676	0.022	14306	genus Eisenbergiellagenus Eisenbergiella|| id:ebi-a-GCST90016991	TRUE	reported	igd	2	TRUE	0.002	14306	395640	TRUE	8.25502e-06	22.55
rs4462860	G	A	G	A	0.094	0.009	0.334	395640	0.585	0.017	Hashimoto thyroiditis	igd	21	21610254	0.02	14306	genus Eisenbergiellagenus Eisenbergiella|| id:ebi-a-GCST90016991	TRUE	reported	igd	2	TRUE	0.002	14306	395640	TRUE	7.31247e-06	21.805
rs10098492	T	C	T	C	0.132	-0.027	0.095	395640	0.418	0.034	Hashimoto thyroiditis	igd	8	113109756	0.029	14306	genus Enterorhabdusgenus Enterorhabdus|| id:ebi-a-GCST90016992	TRUE	reported	igd	2	TRUE	0.001	14306	395640	TRUE	1.92305e-05	20.3
rs114731706	T	G	T	G	0.182	-0.014	0.054	395640	0.767	0.048	Hashimoto thyroiditis	igd	2	19611953	0.038	14306	genus Enterorhabdusgenus Enterorhabdus|| id:ebi-a-GCST90016992	TRUE	reported	igd	2	TRUE	0.002	14306	395640	TRUE	3.69029e-06	22.741
rs2051957	C	T	C	T	0.084	-0.001	0.385	395640	0.972	0.02	Hashimoto thyroiditis	igd	7	89709883	0.019	14306	genus Enterorhabdusgenus Enterorhabdus|| id:ebi-a-GCST90016992	TRUE	reported	igd	2	TRUE	0.001	14306	395640	TRUE	1.3261e-05	19.727
rs3017103	G	A	G	A	-0.098	-0.014	0.766	395640	0.488	0.021	Hashimoto thyroiditis	igd	11	62174193	0.021	14306	genus Enterorhabdusgenus Enterorhabdus|| id:ebi-a-GCST90016992	TRUE	reported	igd	2	TRUE	0.002	14306	395640	TRUE	7.46202e-06	22.028
rs73331712	T	C	T	C	0.262	-0.004	0.066	395640	0.912	0.039	Hashimoto thyroiditis	igd	12	69515102	0.055	14306	genus Enterorhabdusgenus Enterorhabdus|| id:ebi-a-GCST90016992	TRUE	reported	igd	2	TRUE	0.002	14306	395640	TRUE	3.36575e-06	22.589
rs77655283	G	A	G	A	0.133	0.001	0.073	395640	0.983	0.032	Hashimoto thyroiditis	igd	2	236439879	0.03	14306	genus Enterorhabdusgenus Enterorhabdus|| id:ebi-a-GCST90016992	TRUE	reported	igd	2	TRUE	0.001	14306	395640	TRUE	1.21786e-05	19.875
rs1434153	G	A	G	A	-0.068	0.006	0.396	395640	0.723	0.017	Hashimoto thyroiditis	igd	2	34595533	0.015	14306	genus Erysipelatoclostridiumgenus Erysipelatoclostridium|| id:ebi-a-GCST90016993	TRUE	reported	igd	2	TRUE	0.001	14306	395640	TRUE	1.40319e-05	20.163
rs16936671	C	T	C	T	-0.097	-0.008	0.092	395640	0.747	0.025	Hashimoto thyroiditis	igd	10	36394609	0.022	14306	genus Erysipelatoclostridiumgenus Erysipelatoclostridium|| id:ebi-a-GCST90016993	TRUE	reported	igd	2	TRUE	0.001	14306	395640	TRUE	1.68095e-05	19.739
rs17804233	C	T	C	T	0.066	-0.037	0.392	395640	0.025	0.017	Hashimoto thyroiditis	igd	5	77815056	0.014	14306	genus Erysipelatoclostridiumgenus Erysipelatoclostridium|| id:ebi-a-GCST90016993	TRUE	reported	igd	2	TRUE	0.001	14306	395640	TRUE	4.21809e-05	21.133
rs2901723	A	C	A	C	-0.064	0.01	0.396	395640	0.544	0.017	Hashimoto thyroiditis	igd	11	36871523	0.014	14306	genus Erysipelatoclostridiumgenus Erysipelatoclostridium|| id:ebi-a-GCST90016993	TRUE	reported	igd	2	TRUE	0.001	14306	395640	TRUE	2.12015e-05	19.755
rs340991	A	G	A	G	-0.074	-0.01	0.324	395640	0.573	0.018	Hashimoto thyroiditis	igd	5	34892042	0.016	14306	genus Erysipelatoclostridiumgenus Erysipelatoclostridium|| id:ebi-a-GCST90016993	TRUE	reported	igd	2	TRUE	0.002	14306	395640	TRUE	7.77587e-06	21.719
rs3804326	A	G	A	G	0.141	-0.062	0.143	395640	0.065	0.034	Hashimoto thyroiditis	igd	6	24292185	0.034	14306	genus Erysipelatoclostridiumgenus Erysipelatoclostridium|| id:ebi-a-GCST90016993	TRUE	reported	igd	2	TRUE	0.001	14306	395640	TRUE	0.000152896	17.691
rs45480394	T	G	T	G	-0.069	0.013	0.286	395640	0.462	0.018	Hashimoto thyroiditis	igd	19	55857777	0.015	14306	genus Erysipelatoclostridiumgenus Erysipelatoclostridium|| id:ebi-a-GCST90016993	TRUE	reported	igd	2	TRUE	0.001	14306	395640	TRUE	1.65502e-05	20.48
rs4697572	A	G	A	G	-0.081	0.011	0.269	395640	0.599	0.02	Hashimoto thyroiditis	igd	4	25446787	0.016	14306	genus Erysipelatoclostridiumgenus Erysipelatoclostridium|| id:ebi-a-GCST90016993	TRUE	reported	igd	2	TRUE	0.002	14306	395640	TRUE	1.7841e-06	24.64
rs58236560	G	T	G	T	-0.111	-0.019	0.076	395640	0.463	0.026	Hashimoto thyroiditis	igd	11	121876913	0.023	14306	genus Erysipelatoclostridiumgenus Erysipelatoclostridium|| id:ebi-a-GCST90016993	TRUE	reported	igd	2	TRUE	0.002	14306	395640	TRUE	6.18407e-06	22.483
rs61806970	C	T	C	T	0.143	-0.009	0.043	395640	0.792	0.034	Hashimoto thyroiditis	igd	1	167818597	0.032	14306	genus Erysipelatoclostridiumgenus Erysipelatoclostridium|| id:ebi-a-GCST90016993	TRUE	reported	igd	2	TRUE	0.001	14306	395640	TRUE	1.58528e-05	19.759
rs622418	A	G	A	G	-0.067	0.009	0.411	395640	0.57	0.017	Hashimoto thyroiditis	igd	9	90586043	0.014	14306	genus Erysipelatoclostridiumgenus Erysipelatoclostridium|| id:ebi-a-GCST90016993	TRUE	reported	igd	2	TRUE	0.002	14306	395640	TRUE	7.63427e-06	21.756
rs6474512	C	A	C	A	-0.067	-0.034	0.449	395640	0.045	0.017	Hashimoto thyroiditis	igd	8	38780606	0.014	14306	genus Erysipelatoclostridiumgenus Erysipelatoclostridium|| id:ebi-a-GCST90016993	TRUE	reported	igd	2	TRUE	0.002	14306	395640	TRUE	2.41598e-05	21.9
rs710230	C	T	C	T	-0.143	-0.016	0.926	395640	0.616	0.033	Hashimoto thyroiditis	igd	1	42333631	0.028	14306	genus Erysipelatoclostridiumgenus Erysipelatoclostridium|| id:ebi-a-GCST90016993	TRUE	reported	igd	2	TRUE	0.002	14306	395640	TRUE	9.19156e-07	25.941
rs7221249	G	A	G	A	-0.084	-0.01	0.47	395640	0.529	0.016	Hashimoto thyroiditis	igd	17	10177708	0.014	14306	genus Erysipelatoclostridiumgenus Erysipelatoclostridium|| id:ebi-a-GCST90016993	TRUE	reported	igd	2	TRUE	0.002	14306	395640	TRUE	1.51646e-08	34.619
rs9590927	A	G	A	G	0.065	0.021	0.377	395640	0.209	0.017	Hashimoto thyroiditis	igd	13	46372065	0.014	14306	genus Erysipelatoclostridiumgenus Erysipelatoclostridium|| id:ebi-a-GCST90016993	TRUE	reported	igd	2	TRUE	0.001	14306	395640	TRUE	2.8184e-05	20.272
rs75949021	T	C	T	C	-0.17	-0.016	0.043	395640	0.697	0.042	Hashimoto thyroiditis	igd	2	175403951	0.037	14306	genus Erysipelotrichaceae UCG003genus Erysipelotrichaceae UCG003|| id:ebi-a-GCST90016994	TRUE	reported	igd	2	TRUE	0.001	14306	395640	TRUE	1.18647e-05	20.554
rs112767262	T	C	T	C	0.073	0.052	0.193	395640	0.011	0.02	Hashimoto thyroiditis	igd	16	3750623	0.016	14306	genus Escherichia Shigellagenus Escherichia Shigella|| id:ebi-a-GCST90016995	TRUE	reported	igd	2	TRUE	0.001	14306	395640	TRUE	8.63067e-05	20.075
rs113127095	A	G	A	G	0.151	-0.036	0.044	395640	0.406	0.043	Hashimoto thyroiditis	igd	13	23253392	0.032	14306	genus Escherichia Shigellagenus Escherichia Shigella|| id:ebi-a-GCST90016995	TRUE	reported	igd	2	TRUE	0.002	14306	395640	TRUE	9.42058e-06	21.799
rs113513883	A	G	A	G	0.172	0.115	0.056	395640	0.015	0.047	Hashimoto thyroiditis	igd	7	140678199	0.038	14306	genus Escherichia Shigellagenus Escherichia Shigella|| id:ebi-a-GCST90016995	TRUE	reported	igd	2	TRUE	0.001	14306	395640	TRUE	6.48033e-05	20.511
rs1154904	G	A	G	A	0.061	0.021	0.594	395640	0.206	0.016	Hashimoto thyroiditis	igd	11	134774845	0.013	14306	genus Escherichia Shigellagenus Escherichia Shigella|| id:ebi-a-GCST90016995	TRUE	reported	igd	2	TRUE	0.002	14306	395640	TRUE	1.21279e-05	22.043
rs118526	A	C	A	C	0.059	0	0.722	395640	0.985	0.019	Hashimoto thyroiditis	igd	5	79863544	0.014	14306	genus Escherichia Shigellagenus Escherichia Shigella|| id:ebi-a-GCST90016995	TRUE	reported	igd	2	TRUE	0.001	14306	395640	TRUE	1.78537e-05	19.108
rs2798105	A	G	A	G	-0.101	-0.013	0.075	395640	0.634	0.028	Hashimoto thyroiditis	igd	1	48961903	0.022	14306	genus Escherichia Shigellagenus Escherichia Shigella|| id:ebi-a-GCST90016995	TRUE	reported	igd	2	TRUE	0.001	14306	395640	TRUE	1.23296e-05	20.629
rs4731451	G	A	G	A	-0.061	0.02	0.325	395640	0.253	0.018	Hashimoto thyroiditis	igd	7	128054100	0.014	14306	genus Escherichia Shigellagenus Escherichia Shigella|| id:ebi-a-GCST90016995	TRUE	reported	igd	2	TRUE	0.001	14306	395640	TRUE	2.46129e-05	20.362
rs57024273	T	C	T	C	0.063	0.015	0.286	395640	0.442	0.019	Hashimoto thyroiditis	igd	2	236515155	0.014	14306	genus Escherichia Shigellagenus Escherichia Shigella|| id:ebi-a-GCST90016995	TRUE	reported	igd	2	TRUE	0.001	14306	395640	TRUE	2.13021e-05	20.028
rs592299	T	C	T	C	-0.059	0.002	0.506	395640	0.922	0.016	Hashimoto thyroiditis	igd	9	136179347	0.013	14306	genus Escherichia Shigellagenus Escherichia Shigella|| id:ebi-a-GCST90016995	TRUE	reported	igd	2	TRUE	0.001	14306	395640	TRUE	7.74866e-06	20.903
rs73208162	A	G	A	G	-0.119	-0.014	0.055	395640	0.772	0.047	Hashimoto thyroiditis	igd	21	39324484	0.025	14306	genus Escherichia Shigellagenus Escherichia Shigella|| id:ebi-a-GCST90016995	TRUE	reported	igd	2	TRUE	0.002	14306	395640	TRUE	3.12271e-06	23.067
rs112617308	T	C	T	C	-0.171	0.004	0.089	395640	0.889	0.029	Hashimoto thyroiditis	igd	10	94185213	0.036	14306	genus Eubacterium brachy groupgenus Eubacterium brachy group|| id:ebi-a-GCST90016996	TRUE	reported	igd	2	TRUE	0.002	14306	395640	TRUE	4.24905e-06	22.177
rs12151423	G	A	G	A	-0.101	-0.01	0.455	395640	0.541	0.016	Hashimoto thyroiditis	igd	2	218237281	0.023	14306	genus Eubacterium brachy groupgenus Eubacterium brachy group|| id:ebi-a-GCST90016996	TRUE	reported	igd	2	TRUE	0.001	14306	395640	TRUE	2.00839e-05	19.869
rs13139592	T	C	T	C	-0.146	0.017	0.148	395640	0.49	0.024	Hashimoto thyroiditis	igd	4	144665178	0.033	14306	genus Eubacterium brachy groupgenus Eubacterium brachy group|| id:ebi-a-GCST90016996	TRUE	reported	igd	2	TRUE	0.001	14306	395640	TRUE	2.10664e-05	19.911
rs1384962	G	A	G	A	-0.121	0.018	0.792	395640	0.311	0.018	Hashimoto thyroiditis	igd	14	23060552	0.027	14306	genus Eubacterium brachy groupgenus Eubacterium brachy group|| id:ebi-a-GCST90016996	TRUE	reported	igd	2	TRUE	0.001	14306	395640	TRUE	1.95346e-05	20.613
rs2913110	T	C	T	C	-0.105	-0.004	0.7	395640	0.807	0.018	Hashimoto thyroiditis	igd	10	22892667	0.023	14306	genus Eubacterium brachy groupgenus Eubacterium brachy group|| id:ebi-a-GCST90016996	TRUE	reported	igd	2	TRUE	0.001	14306	395640	TRUE	8.38247e-06	21.004
rs4862235	A	G	A	G	-0.105	-0.038	0.536	395640	0.021	0.016	Hashimoto thyroiditis	igd	4	184628931	0.023	14306	genus Eubacterium brachy groupgenus Eubacterium brachy group|| id:ebi-a-GCST90016996	TRUE	reported	igd	2	TRUE	0.002	14306	395640	TRUE	3.66707e-05	21.553
rs62348779	T	C	T	C	-0.201	-0.008	0.055	395640	0.801	0.032	Hashimoto thyroiditis	igd	5	17460096	0.043	14306	genus Eubacterium brachy groupgenus Eubacterium brachy group|| id:ebi-a-GCST90016996	TRUE	reported	igd	2	TRUE	0.002	14306	395640	TRUE	6.05616e-06	21.666
rs6591893	A	G	A	G	-0.108	0	0.658	395640	0.995	0.017	Hashimoto thyroiditis	igd	11	80236833	0.024	14306	genus Eubacterium brachy groupgenus Eubacterium brachy group|| id:ebi-a-GCST90016996	TRUE	reported	igd	2	TRUE	0.001	14306	395640	TRUE	9.78651e-06	20.281
rs720439	G	A	G	A	0.112	-0.01	0.772	395640	0.611	0.019	Hashimoto thyroiditis	igd	22	48190598	0.025	14306	genus Eubacterium brachy groupgenus Eubacterium brachy group|| id:ebi-a-GCST90016996	TRUE	reported	igd	2	TRUE	0.001	14306	395640	TRUE	1.8701e-05	19.845
rs73199919	T	C	T	C	-0.237	0.01	0.063	395640	0.805	0.039	Hashimoto thyroiditis	igd	4	6856564	0.053	14306	genus Eubacterium brachy groupgenus Eubacterium brachy group|| id:ebi-a-GCST90016996	TRUE	reported	igd	2	TRUE	0.001	14306	395640	TRUE	1.49637e-05	19.848
rs1020520	T	G	T	G	-0.059	-0.039	0.29	395640	0.077	0.022	Hashimoto thyroiditis	igd	7	33603146	0.013	14306	genus Eubacterium coprostanoligenes groupgenus Eubacterium coprostanoligenes group|| id:ebi-a-GCST90016997	TRUE	reported	igd	2	TRUE	0.001	14306	395640	TRUE	5.49608e-05	19.747
rs10444197	A	G	A	G	-0.051	-0.002	0.481	395640	0.908	0.017	Hashimoto thyroiditis	igd	10	2215931	0.011	14306	genus Eubacterium coprostanoligenes groupgenus Eubacterium coprostanoligenes group|| id:ebi-a-GCST90016997	TRUE	reported	igd	2	TRUE	0.001	14306	395640	TRUE	1.31705e-05	19.877
rs11052069	C	T	C	T	-0.048	0.018	0.516	395640	0.287	0.017	Hashimoto thyroiditis	igd	12	32713919	0.011	14306	genus Eubacterium coprostanoligenes groupgenus Eubacterium coprostanoligenes group|| id:ebi-a-GCST90016997	TRUE	reported	igd	2	TRUE	0.001	14306	395640	TRUE	3.26652e-05	19.636
rs11720857	C	T	C	T	0.063	0.003	0.198	395640	0.878	0.021	Hashimoto thyroiditis	igd	3	113794507	0.014	14306	genus Eubacterium coprostanoligenes groupgenus Eubacterium coprostanoligenes group|| id:ebi-a-GCST90016997	TRUE	reported	igd	2	TRUE	0.001	14306	395640	TRUE	2.0552e-05	19.059
rs12906958	C	T	C	T	-0.053	-0.02	0.304	395640	0.263	0.018	Hashimoto thyroiditis	igd	15	36911598	0.012	14306	genus Eubacterium coprostanoligenes groupgenus Eubacterium coprostanoligenes group|| id:ebi-a-GCST90016997	TRUE	reported	igd	2	TRUE	0.001	14306	395640	TRUE	1.65619e-05	21.149
rs17159861	C	T	C	T	0.096	0.028	0.121	395640	0.291	0.027	Hashimoto thyroiditis	igd	7	31085162	0.017	14306	genus Eubacterium coprostanoligenes groupgenus Eubacterium coprostanoligenes group|| id:ebi-a-GCST90016997	TRUE	reported	igd	2	TRUE	0.002	14306	395640	TRUE	6.16031e-08	32.654
rs2644213	A	G	A	G	-0.054	-0.023	0.728	395640	0.189	0.018	Hashimoto thyroiditis	igd	10	84506096	0.012	14306	genus Eubacterium coprostanoligenes groupgenus Eubacterium coprostanoligenes group|| id:ebi-a-GCST90016997	TRUE	reported	igd	2	TRUE	0.001	14306	395640	TRUE	3.80516e-05	19.751
rs4076415	G	T	G	T	-0.052	-0.015	0.664	395640	0.398	0.017	Hashimoto thyroiditis	igd	15	86440997	0.011	14306	genus Eubacterium coprostanoligenes groupgenus Eubacterium coprostanoligenes group|| id:ebi-a-GCST90016997	TRUE	reported	igd	2	TRUE	0.002	14306	395640	TRUE	9.49757e-06	21.816
rs62024432	C	T	C	T	-0.077	0.02	0.107	395640	0.475	0.027	Hashimoto thyroiditis	igd	15	97869293	0.017	14306	genus Eubacterium coprostanoligenes groupgenus Eubacterium coprostanoligenes group|| id:ebi-a-GCST90016997	TRUE	reported	igd	2	TRUE	0.001	14306	395640	TRUE	2.05748e-05	20.002
rs6762473	A	C	A	C	-0.052	0.003	0.658	395640	0.884	0.018	Hashimoto thyroiditis	igd	3	127139574	0.011	14306	genus Eubacterium coprostanoligenes groupgenus Eubacterium coprostanoligenes group|| id:ebi-a-GCST90016997	TRUE	reported	igd	2	TRUE	0.002	14306	395640	TRUE	5.84073e-06	21.552
rs76898927	G	A	G	A	0.123	0.011	0.049	395640	0.777	0.038	Hashimoto thyroiditis	igd	3	81595477	0.027	14306	genus Eubacterium coprostanoligenes groupgenus Eubacterium coprostanoligenes group|| id:ebi-a-GCST90016997	TRUE	reported	igd	2	TRUE	0.001	14306	395640	TRUE	7.32056e-06	21.341
rs79895140	T	C	T	C	-0.064	0.01	0.195	395640	0.722	0.027	Hashimoto thyroiditis	igd	2	50797401	0.014	14306	genus Eubacterium coprostanoligenes groupgenus Eubacterium coprostanoligenes group|| id:ebi-a-GCST90016997	TRUE	reported	igd	2	TRUE	0.001	14306	395640	TRUE	1.11322e-05	20.623
rs9648214	T	C	T	C	-0.083	0.016	0.153	395640	0.565	0.028	Hashimoto thyroiditis	igd	7	16380806	0.016	14306	genus Eubacterium coprostanoligenes groupgenus Eubacterium coprostanoligenes group|| id:ebi-a-GCST90016997	TRUE	reported	igd	2	TRUE	0.002	14306	395640	TRUE	1.25973e-06	25.438
rs11730852	A	C	A	C	-0.088	-0.026	0.904	395640	0.876	0.164	Hashimoto thyroiditis	igd	4	42836822	0.02	14306	genus Eubacterium eligens groupgenus Eubacterium eligens group|| id:ebi-a-GCST90016998	TRUE	reported	igd	2	TRUE	0.001	14306	395640	TRUE	1.48046e-05	19.714
rs12719051	A	G	A	G	0.092	0.026	0.111	395640	0.866	0.152	Hashimoto thyroiditis	igd	7	51365152	0.021	14306	genus Eubacterium eligens groupgenus Eubacterium eligens group|| id:ebi-a-GCST90016998	TRUE	reported	igd	2	TRUE	0.001	14306	395640	TRUE	1.76353e-05	19.386
rs182318	G	A	G	A	-0.082	0.019	0.133	395640	0.507	0.028	Hashimoto thyroiditis	igd	11	31098691	0.02	14306	genus Eubacterium eligens groupgenus Eubacterium eligens group|| id:ebi-a-GCST90016998	TRUE	reported	igd	2	TRUE	0.001	14306	395640	TRUE	5.87855e-05	17.784
rs2200429	A	G	A	G	-0.089	-0.025	0.129	395640	0.36	0.027	Hashimoto thyroiditis	igd	13	107563458	0.02	14306	genus Eubacterium eligens groupgenus Eubacterium eligens group|| id:ebi-a-GCST90016998	TRUE	reported	igd	2	TRUE	0.001	14306	395640	TRUE	2.37054e-05	20.054
rs265534	T	G	T	G	-0.056	0.003	0.316	395640	0.843	0.017	Hashimoto thyroiditis	igd	10	83092007	0.012	14306	genus Eubacterium eligens groupgenus Eubacterium eligens group|| id:ebi-a-GCST90016998	TRUE	reported	igd	2	TRUE	0.002	14306	395640	TRUE	4.8378e-06	22.024
rs4583233	A	C	A	C	0.067	-0.048	0.285	395640	0.009	0.018	Hashimoto thyroiditis	igd	16	81820486	0.013	14306	genus Eubacterium eligens groupgenus Eubacterium eligens group|| id:ebi-a-GCST90016998	TRUE	reported	igd	2	TRUE	0.002	14306	395640	TRUE	3.35491e-06	27.363
rs56080211	T	C	T	C	-0.123	0.004	0.931	395640	0.908	0.032	Hashimoto thyroiditis	igd	2	110260993	0.028	14306	genus Eubacterium eligens groupgenus Eubacterium eligens group|| id:ebi-a-GCST90016998	TRUE	reported	igd	2	TRUE	0.001	14306	395640	TRUE	2.0991e-05	18.953
rs6923695	T	G	T	G	0.103	-0.028	0.054	395640	0.405	0.034	Hashimoto thyroiditis	igd	6	70956815	0.023	14306	genus Eubacterium eligens groupgenus Eubacterium eligens group|| id:ebi-a-GCST90016998	TRUE	reported	igd	2	TRUE	0.001	14306	395640	TRUE	2.0147e-05	20.243
rs10147907	T	G	T	G	0.172	0.004	0.121	395640	0.892	0.03	Hashimoto thyroiditis	igd	14	89484373	0.04	14306	genus Eubacterium fissicatena groupgenus Eubacterium fissicatena group|| id:ebi-a-GCST90016999	TRUE	reported	igd	2	TRUE	0.001	14306	395640	TRUE	2.16499e-05	18.922
rs11818408	G	A	G	A	0.106	-0.004	0.474	395640	0.801	0.017	Hashimoto thyroiditis	igd	10	96758467	0.024	14306	genus Eubacterium fissicatena groupgenus Eubacterium fissicatena group|| id:ebi-a-GCST90016999	TRUE	reported	igd	2	TRUE	0.001	14306	395640	TRUE	1.44191e-05	19.928
rs11876297	T	C	T	C	0.131	-0.018	0.266	395640	0.357	0.019	Hashimoto thyroiditis	igd	18	45753272	0.028	14306	genus Eubacterium fissicatena groupgenus Eubacterium fissicatena group|| id:ebi-a-GCST90016999	TRUE	reported	igd	2	TRUE	0.002	14306	395640	TRUE	1.02795e-05	21.779
rs151257695	A	G	A	G	0.21	0.032	0.072	395640	0.323	0.032	Hashimoto thyroiditis	igd	7	73043561	0.045	14306	genus Eubacterium fissicatena groupgenus Eubacterium fissicatena group|| id:ebi-a-GCST90016999	TRUE	reported	igd	2	TRUE	0.001	14306	395640	TRUE	1.42895e-05	21.217
rs1768152	C	T	C	T	-0.139	0.029	0.835	395640	0.268	0.026	Hashimoto thyroiditis	igd	3	39604954	0.032	14306	genus Eubacterium fissicatena groupgenus Eubacterium fissicatena group|| id:ebi-a-GCST90016999	TRUE	reported	igd	2	TRUE	0.001	14306	395640	TRUE	3.69493e-05	19.462
rs2733072	G	A	G	A	0.11	-0.004	0.459	395640	0.818	0.016	Hashimoto thyroiditis	igd	8	5433699	0.023	14306	genus Eubacterium fissicatena groupgenus Eubacterium fissicatena group|| id:ebi-a-GCST90016999	TRUE	reported	igd	2	TRUE	0.002	14306	395640	TRUE	2.96833e-06	23.064
rs3771393	T	C	T	C	-0.131	-0.001	0.779	395640	0.966	0.021	Hashimoto thyroiditis	igd	2	71145246	0.027	14306	genus Eubacterium fissicatena groupgenus Eubacterium fissicatena group|| id:ebi-a-GCST90016999	TRUE	reported	igd	2	TRUE	0.002	14306	395640	TRUE	1.50524e-06	24.074
rs6934739	A	G	A	G	0.111	-0.027	0.312	395640	0.117	0.017	Hashimoto thyroiditis	igd	6	39940437	0.025	14306	genus Eubacterium fissicatena groupgenus Eubacterium fissicatena group|| id:ebi-a-GCST90016999	TRUE	reported	igd	2	TRUE	0.001	14306	395640	TRUE	5.37673e-05	19.442
rs7104872	G	A	G	A	0.139	0.012	0.139	395640	0.643	0.027	Hashimoto thyroiditis	igd	11	115165111	0.029	14306	genus Eubacterium fissicatena groupgenus Eubacterium fissicatena group|| id:ebi-a-GCST90016999	TRUE	reported	igd	2	TRUE	0.002	14306	395640	TRUE	4.71286e-06	22.548
rs10501370	C	T	C	T	-0.116	0.007	0.049	395640	0.835	0.035	Hashimoto thyroiditis	igd	11	58040621	0.025	14306	genus Eubacterium hallii groupgenus Eubacterium hallii group|| id:ebi-a-GCST90017000	TRUE	reported	igd	2	TRUE	0.001	14306	395640	TRUE	8.30823e-06	20.958
rs10798999	C	T	C	T	0.06	0.026	0.237	395640	0.16	0.019	Hashimoto thyroiditis	igd	1	34308917	0.013	14306	genus Eubacterium hallii groupgenus Eubacterium hallii group|| id:ebi-a-GCST90017000	TRUE	reported	igd	2	TRUE	0.002	14306	395640	TRUE	1.09101e-05	22.532
rs10808115	C	A	C	A	0.05	0.02	0.553	395640	0.215	0.016	Hashimoto thyroiditis	igd	7	100635375	0.011	14306	genus Eubacterium hallii groupgenus Eubacterium hallii group|| id:ebi-a-GCST90017000	TRUE	reported	igd	2	TRUE	0.001	14306	395640	TRUE	1.89297e-05	21.085
rs117748144	T	C	T	C	-0.127	-0.063	0.046	395640	0.097	0.038	Hashimoto thyroiditis	igd	11	11771637	0.029	14306	genus Eubacterium hallii groupgenus Eubacterium hallii group|| id:ebi-a-GCST90017000	TRUE	reported	igd	2	TRUE	0.001	14306	395640	TRUE	5.82904e-05	19.436
rs13116360	T	C	T	C	0.154	-0.047	0.057	395640	0.173	0.034	Hashimoto thyroiditis	igd	4	111885431	0.03	14306	genus Eubacterium hallii groupgenus Eubacterium hallii group|| id:ebi-a-GCST90017000	TRUE	reported	igd	2	TRUE	0.002	14306	395640	TRUE	1.30878e-06	26.896
rs138531890	A	G	A	G	0.153	-0.025	0.053	395640	0.837	0.12	Hashimoto thyroiditis	igd	3	195238086	0.035	14306	genus Eubacterium hallii groupgenus Eubacterium hallii group|| id:ebi-a-GCST90017000	TRUE	reported	igd	2	TRUE	0.001	14306	395640	TRUE	1.99349e-05	19.204
rs17074066	T	C	T	C	-0.081	0.088	0.117	395640	0.055	0.046	Hashimoto thyroiditis	igd	4	183709536	0.019	14306	genus Eubacterium hallii groupgenus Eubacterium hallii group|| id:ebi-a-GCST90017000	TRUE	reported	igd	2	TRUE	0.001	14306	395640	TRUE	0.000110918	18.495
rs17474256	G	A	G	A	0.081	-0.022	0.099	395640	0.436	0.028	Hashimoto thyroiditis	igd	1	104524676	0.018	14306	genus Eubacterium hallii groupgenus Eubacterium hallii group|| id:ebi-a-GCST90017000	TRUE	reported	igd	2	TRUE	0.001	14306	395640	TRUE	3.06037e-05	19.297
rs281379	A	G	A	G	-0.05	0.028	0.354	395640	0.1	0.017	Hashimoto thyroiditis	igd	19	49214274	0.011	14306	genus Eubacterium hallii groupgenus Eubacterium hallii group|| id:ebi-a-GCST90017000	TRUE	reported	igd	2	TRUE	0.001	14306	395640	TRUE	4.7611e-05	19.838
rs28584818	A	G	A	G	0.126	0.037	0.053	395640	0.231	0.031	Hashimoto thyroiditis	igd	3	64664456	0.027	14306	genus Eubacterium hallii groupgenus Eubacterium hallii group|| id:ebi-a-GCST90017000	TRUE	reported	igd	2	TRUE	0.002	14306	395640	TRUE	1.14966e-05	22.041
rs60254196	G	A	G	A	0.052	-0.01	0.554	395640	0.543	0.017	Hashimoto thyroiditis	igd	7	148856720	0.011	14306	genus Eubacterium hallii groupgenus Eubacterium hallii group|| id:ebi-a-GCST90017000	TRUE	reported	igd	2	TRUE	0.002	14306	395640	TRUE	7.58625e-06	21.844
rs630939	C	T	C	T	-0.051	0.015	0.398	395640	0.363	0.017	Hashimoto thyroiditis	igd	18	48384463	0.011	14306	genus Eubacterium hallii groupgenus Eubacterium hallii group|| id:ebi-a-GCST90017000	TRUE	reported	igd	2	TRUE	0.001	14306	395640	TRUE	2.6572e-05	19.806
rs6550770	C	T	C	T	0.198	-0.016	0.948	395640	0.707	0.043	Hashimoto thyroiditis	igd	3	23663416	0.044	14306	genus Eubacterium hallii groupgenus Eubacterium hallii group|| id:ebi-a-GCST90017000	TRUE	reported	igd	2	TRUE	0.001	14306	395640	TRUE	1.59109e-05	19.945
rs74018587	C	T	C	T	0.209	-0.011	0.076	395640	0.778	0.038	Hashimoto thyroiditis	igd	15	62014160	0.044	14306	genus Eubacterium hallii groupgenus Eubacterium hallii group|| id:ebi-a-GCST90017000	TRUE	reported	igd	2	TRUE	0.002	14306	395640	TRUE	3.65776e-06	22.734
rs78056098	G	T	G	T	-0.051	0	0.385	395640	0.998	0.017	Hashimoto thyroiditis	igd	11	123789877	0.011	14306	genus Eubacterium hallii groupgenus Eubacterium hallii group|| id:ebi-a-GCST90017000	TRUE	reported	igd	2	TRUE	0.001	14306	395640	TRUE	1.18862e-05	19.896
rs949971	T	G	T	G	-0.054	0.001	0.263	395640	0.939	0.018	Hashimoto thyroiditis	igd	3	110283389	0.012	14306	genus Eubacterium hallii groupgenus Eubacterium hallii group|| id:ebi-a-GCST90017000	TRUE	reported	igd	2	TRUE	0.002	14306	395640	TRUE	5.24329e-06	21.646
rs10263623	C	T	C	T	0.193	0.007	0.095	395640	0.878	0.044	Hashimoto thyroiditis	igd	7	64894137	0.044	14306	genus Eubacterium nodatum groupgenus Eubacterium nodatum group|| id:ebi-a-GCST90017001	TRUE	reported	igd	2	TRUE	0.001	14306	395640	TRUE	1.70734e-05	19.425
rs10458299	T	C	T	C	-0.188	-0.018	0.059	395640	0.578	0.032	Hashimoto thyroiditis	igd	7	135052348	0.042	14306	genus Eubacterium nodatum groupgenus Eubacterium nodatum group|| id:ebi-a-GCST90017001	TRUE	reported	igd	2	TRUE	0.001	14306	395640	TRUE	1.79045e-05	20.013
rs11006576	A	G	A	G	-0.11	-0.022	0.489	395640	0.175	0.017	Hashimoto thyroiditis	igd	10	61322015	0.025	14306	genus Eubacterium nodatum groupgenus Eubacterium nodatum group|| id:ebi-a-GCST90017001	TRUE	reported	igd	2	TRUE	0.001	14306	395640	TRUE	3.36661e-05	20.067
rs113893692	C	T	C	T	-0.185	0.031	0.153	395640	0.212	0.024	Hashimoto thyroiditis	igd	9	28245518	0.04	14306	genus Eubacterium nodatum groupgenus Eubacterium nodatum group|| id:ebi-a-GCST90017001	TRUE	reported	igd	2	TRUE	0.001	14306	395640	TRUE	1.94398e-05	21.038
rs34297067	A	G	A	G	-0.187	0.018	0.153	395640	0.464	0.024	Hashimoto thyroiditis	igd	14	52185888	0.034	14306	genus Eubacterium nodatum groupgenus Eubacterium nodatum group|| id:ebi-a-GCST90017001	TRUE	reported	igd	2	TRUE	0.002	14306	395640	TRUE	1.62018e-07	29.959
rs61841040	G	T	G	T	0.161	0.03	0.243	395640	0.145	0.02	Hashimoto thyroiditis	igd	10	9659749	0.034	14306	genus Eubacterium nodatum groupgenus Eubacterium nodatum group|| id:ebi-a-GCST90017001	TRUE	reported	igd	2	TRUE	0.002	14306	395640	TRUE	1.38422e-05	22.108
rs6818880	G	A	G	A	0.11	-0.005	0.594	395640	0.776	0.017	Hashimoto thyroiditis	igd	4	94712747	0.025	14306	genus Eubacterium nodatum groupgenus Eubacterium nodatum group|| id:ebi-a-GCST90017001	TRUE	reported	igd	2	TRUE	0.001	14306	395640	TRUE	1.40975e-05	20.03
rs77910827	C	T	C	T	0.202	-0.042	0.08	395640	0.12	0.027	Hashimoto thyroiditis	igd	9	96597985	0.041	14306	genus Eubacterium nodatum groupgenus Eubacterium nodatum group|| id:ebi-a-GCST90017001	TRUE	reported	igd	2	TRUE	0.002	14306	395640	TRUE	6.76475e-06	23.807
rs7827125	C	T	C	T	0.122	0.005	0.388	395640	0.794	0.018	Hashimoto thyroiditis	igd	8	4954912	0.027	14306	genus Eubacterium nodatum groupgenus Eubacterium nodatum group|| id:ebi-a-GCST90017001	TRUE	reported	igd	2	TRUE	0.001	14306	395640	TRUE	1.19569e-05	20.317
rs7880204	T	C	T	C	-0.125	0.004	0.243	395640	0.849	0.019	Hashimoto thyroiditis	igd	1	171060821	0.028	14306	genus Eubacterium nodatum groupgenus Eubacterium nodatum group|| id:ebi-a-GCST90017001	TRUE	reported	igd	2	TRUE	0.001	14306	395640	TRUE	8.99132e-06	20.766
rs9425984	T	C	T	C	-0.13	0.018	0.231	395640	0.391	0.021	Hashimoto thyroiditis	igd	1	34529736	0.029	14306	genus Eubacterium nodatum groupgenus Eubacterium nodatum group|| id:ebi-a-GCST90017001	TRUE	reported	igd	2	TRUE	0.001	14306	395640	TRUE	2.49955e-05	19.845
rs12129908	A	C	A	C	-0.089	0.019	0.636	395640	0.273	0.017	Hashimoto thyroiditis	igd	1	195064019	0.02	14306	genus Eubacterium oxidoreducens groupgenus Eubacterium oxidoreducens group|| id:ebi-a-GCST90017002	TRUE	reported	igd	2	TRUE	0.001	14306	395640	TRUE	2.46758e-05	20.285
rs12423772	G	T	G	T	0.141	-0.015	0.196	395640	0.506	0.023	Hashimoto thyroiditis	igd	12	94515340	0.03	14306	genus Eubacterium oxidoreducens groupgenus Eubacterium oxidoreducens group|| id:ebi-a-GCST90017002	TRUE	reported	igd	2	TRUE	0.002	14306	395640	TRUE	4.91292e-06	22.834
rs2973294	G	T	G	T	0.092	0.005	0.41	395640	0.763	0.017	Hashimoto thyroiditis	igd	4	37526679	0.02	14306	genus Eubacterium oxidoreducens groupgenus Eubacterium oxidoreducens group|| id:ebi-a-GCST90017002	TRUE	reported	igd	2	TRUE	0.002	14306	395640	TRUE	4.55251e-06	22.331
rs34561138	G	A	G	A	0.216	-0.051	0.066	395640	0.215	0.041	Hashimoto thyroiditis	igd	16	86480355	0.046	14306	genus Eubacterium oxidoreducens groupgenus Eubacterium oxidoreducens group|| id:ebi-a-GCST90017002	TRUE	reported	igd	2	TRUE	0.002	14306	395640	TRUE	1.16523e-05	22.086
rs440215	T	C	T	C	-0.093	0.007	0.606	395640	0.687	0.017	Hashimoto thyroiditis	igd	5	106882394	0.02	14306	genus Eubacterium oxidoreducens groupgenus Eubacterium oxidoreducens group|| id:ebi-a-GCST90017002	TRUE	reported	igd	2	TRUE	0.002	14306	395640	TRUE	3.92431e-06	22.812
rs10248854	C	A	C	A	-0.053	-0.004	0.299	395640	0.795	0.017	Hashimoto thyroiditis	igd	7	121281238	0.011	14306	genus Eubacterium rectale groupgenus Eubacterium rectale group|| id:ebi-a-GCST90017003	TRUE	reported	igd	2	TRUE	0.002	14306	395640	TRUE	6.17222e-06	21.64
rs10797540	A	G	A	G	0.05	0.003	0.43	395640	0.862	0.017	Hashimoto thyroiditis	igd	1	234530370	0.011	14306	genus Eubacterium rectale groupgenus Eubacterium rectale group|| id:ebi-a-GCST90017003	TRUE	reported	igd	2	TRUE	0.002	14306	395640	TRUE	5.99673e-06	21.551
rs143694765	T	C	T	C	0.087	0.067	0.1	395640	0.016	0.028	Hashimoto thyroiditis	igd	1	116082909	0.02	14306	genus Eubacterium rectale groupgenus Eubacterium rectale group|| id:ebi-a-GCST90017003	TRUE	reported	igd	2	TRUE	0.001	14306	395640	TRUE	0.000109431	19.349
rs2884897	A	G	A	G	-0.129	0.018	0.05	395640	0.67	0.043	Hashimoto thyroiditis	igd	11	8129537	0.029	14306	genus Eubacterium rectale groupgenus Eubacterium rectale group|| id:ebi-a-GCST90017003	TRUE	reported	igd	2	TRUE	0.001	14306	395640	TRUE	1.58844e-05	20.034
rs314726	T	C	T	C	0.053	-0.003	0.534	395640	0.842	0.017	Hashimoto thyroiditis	igd	2	125553155	0.011	14306	genus Eubacterium rectale groupgenus Eubacterium rectale group|| id:ebi-a-GCST90017003	TRUE	reported	igd	2	TRUE	0.002	14306	395640	TRUE	2.52051e-06	23.329
rs35398954	A	G	A	G	-0.09	-0.01	0.109	395640	0.649	0.023	Hashimoto thyroiditis	igd	15	93006765	0.017	14306	genus Eubacterium rectale groupgenus Eubacterium rectale group|| id:ebi-a-GCST90017003	TRUE	reported	igd	2	TRUE	0.002	14306	395640	TRUE	6.20279e-07	26.653
rs59427698	A	G	A	G	-0.058	-0.021	0.243	395640	0.332	0.022	Hashimoto thyroiditis	igd	9	129425745	0.013	14306	genus Eubacterium rectale groupgenus Eubacterium rectale group|| id:ebi-a-GCST90017003	TRUE	reported	igd	2	TRUE	0.001	14306	395640	TRUE	3.43073e-05	19.379
rs62547233	A	G	A	G	0.054	-0.044	0.275	395640	0.015	0.018	Hashimoto thyroiditis	igd	9	92013419	0.012	14306	genus Eubacterium rectale groupgenus Eubacterium rectale group|| id:ebi-a-GCST90017003	TRUE	reported	igd	2	TRUE	0.001	14306	395640	TRUE	8.52602e-05	19.908
rs10131724	C	A	C	A	0.2	0.028	0.935	395640	0.339	0.029	Hashimoto thyroiditis	igd	14	52219066	0.041	14306	genus Eubacterium ruminantium groupgenus Eubacterium ruminantium group|| id:ebi-a-GCST90017004	TRUE	reported	igd	2	TRUE	0.002	14306	395640	TRUE	5.24153e-06	23.234
rs10923018	G	A	G	A	0.073	0.008	0.578	395640	0.635	0.017	Hashimoto thyroiditis	igd	1	88523399	0.016	14306	genus Eubacterium ruminantium groupgenus Eubacterium ruminantium group|| id:ebi-a-GCST90017004	TRUE	reported	igd	2	TRUE	0.001	14306	395640	TRUE	1.39553e-05	20.378
rs11637981	T	G	T	G	0.073	-0.011	0.489	395640	0.523	0.016	Hashimoto thyroiditis	igd	15	61289622	0.016	14306	genus Eubacterium ruminantium groupgenus Eubacterium ruminantium group|| id:ebi-a-GCST90017004	TRUE	reported	igd	2	TRUE	0.001	14306	395640	TRUE	1.34663e-05	20.733
rs13025464	C	T	C	T	0.074	-0.018	0.562	395640	0.277	0.017	Hashimoto thyroiditis	igd	2	201610645	0.016	14306	genus Eubacterium ruminantium groupgenus Eubacterium ruminantium group|| id:ebi-a-GCST90017004	TRUE	reported	igd	2	TRUE	0.001	14306	395640	TRUE	2.48482e-05	20.252
rs139749	C	T	C	T	-0.085	-0.011	0.43	395640	0.52	0.017	Hashimoto thyroiditis	igd	22	25303055	0.017	14306	genus Eubacterium ruminantium groupgenus Eubacterium ruminantium group|| id:ebi-a-GCST90017004	TRUE	reported	igd	2	TRUE	0.002	14306	395640	TRUE	2.44165e-06	24.219
rs16891896	G	A	G	A	-0.175	0.007	0.085	395640	0.804	0.029	Hashimoto thyroiditis	igd	5	33897589	0.039	14306	genus Eubacterium ruminantium groupgenus Eubacterium ruminantium group|| id:ebi-a-GCST90017004	TRUE	reported	igd	2	TRUE	0.001	14306	395640	TRUE	1.36969e-05	20.027
rs17519472	C	T	C	T	0.108	0.011	0.146	395640	0.648	0.024	Hashimoto thyroiditis	igd	12	30360954	0.023	14306	genus Eubacterium ruminantium groupgenus Eubacterium ruminantium group|| id:ebi-a-GCST90017004	TRUE	reported	igd	2	TRUE	0.001	14306	395640	TRUE	8.99972e-06	21.227
rs209813	G	A	G	A	-0.103	0.033	0.1	395640	0.162	0.024	Hashimoto thyroiditis	igd	6	11953633	0.024	14306	genus Eubacterium ruminantium groupgenus Eubacterium ruminantium group|| id:ebi-a-GCST90017004	TRUE	reported	igd	2	TRUE	0.001	14306	395640	TRUE	5.37262e-05	19.165
rs2116427	A	G	A	G	0.091	-0.016	0.257	395640	0.402	0.019	Hashimoto thyroiditis	igd	5	121182996	0.018	14306	genus Eubacterium ruminantium groupgenus Eubacterium ruminantium group|| id:ebi-a-GCST90017004	TRUE	reported	igd	2	TRUE	0.002	14306	395640	TRUE	2.01315e-06	24.983
rs2229917	A	G	A	G	0.154	-0.046	0.06	395640	0.268	0.041	Hashimoto thyroiditis	igd	9	130980937	0.032	14306	genus Eubacterium ruminantium groupgenus Eubacterium ruminantium group|| id:ebi-a-GCST90017004	TRUE	reported	igd	2	TRUE	0.002	14306	395640	TRUE	8.66451e-06	22.467
rs2418654	C	T	C	T	-0.075	0.015	0.507	395640	0.384	0.017	Hashimoto thyroiditis	igd	2	71247578	0.017	14306	genus Eubacterium ruminantium groupgenus Eubacterium ruminantium group|| id:ebi-a-GCST90017004	TRUE	reported	igd	2	TRUE	0.001	14306	395640	TRUE	1.94402e-05	20.388
rs2817174	C	T	C	T	-0.073	-0.003	0.434	395640	0.848	0.017	Hashimoto thyroiditis	igd	1	3044181	0.016	14306	genus Eubacterium ruminantium groupgenus Eubacterium ruminantium group|| id:ebi-a-GCST90017004	TRUE	reported	igd	2	TRUE	0.001	14306	395640	TRUE	1.24066e-05	20.125
rs57340348	T	C	T	C	-0.098	-0.014	0.156	395640	0.517	0.021	Hashimoto thyroiditis	igd	6	130030114	0.021	14306	genus Eubacterium ruminantium groupgenus Eubacterium ruminantium group|| id:ebi-a-GCST90017004	TRUE	reported	igd	2	TRUE	0.001	14306	395640	TRUE	1.02152e-05	21.311
rs606117	G	A	G	A	-0.083	-0.024	0.775	395640	0.211	0.019	Hashimoto thyroiditis	igd	9	2539358	0.018	14306	genus Eubacterium ruminantium groupgenus Eubacterium ruminantium group|| id:ebi-a-GCST90017004	TRUE	reported	igd	2	TRUE	0.001	14306	395640	TRUE	1.72316e-05	21.296
rs6676699	T	G	T	G	0.089	0.031	0.754	395640	0.083	0.018	Hashimoto thyroiditis	igd	1	197978281	0.02	14306	genus Eubacterium ruminantium groupgenus Eubacterium ruminantium group|| id:ebi-a-GCST90017004	TRUE	reported	igd	2	TRUE	0.001	14306	395640	TRUE	3.84397e-05	20.439
rs7000472	G	A	G	A	0.076	0.011	0.619	395640	0.515	0.017	Hashimoto thyroiditis	igd	8	138626268	0.017	14306	genus Eubacterium ruminantium groupgenus Eubacterium ruminantium group|| id:ebi-a-GCST90017004	TRUE	reported	igd	2	TRUE	0.001	14306	395640	TRUE	1.03818e-05	21.284
rs72836424	C	T	C	T	-0.14	0.004	0.091	395640	0.886	0.027	Hashimoto thyroiditis	igd	10	129037453	0.03	14306	genus Eubacterium ruminantium groupgenus Eubacterium ruminantium group|| id:ebi-a-GCST90017004	TRUE	reported	igd	2	TRUE	0.002	14306	395640	TRUE	5.62008e-06	21.624
rs73139629	A	C	A	C	-0.115	0.023	0.1	395640	0.423	0.029	Hashimoto thyroiditis	igd	12	63306003	0.025	14306	genus Eubacterium ruminantium groupgenus Eubacterium ruminantium group|| id:ebi-a-GCST90017004	TRUE	reported	igd	2	TRUE	0.002	14306	395640	TRUE	1.03288e-05	21.555
rs11617697	A	G	A	G	-0.143	-0.04	0.049	395640	0.279	0.037	Hashimoto thyroiditis	igd	13	98785900	0.029	14306	genus Eubacterium ventriosum groupgenus Eubacterium ventriosum group|| id:ebi-a-GCST90017005	TRUE	reported	igd	2	TRUE	0.002	14306	395640	TRUE	2.4077e-06	25.08
rs12964517	G	A	G	A	0.059	0.009	0.245	395640	0.627	0.019	Hashimoto thyroiditis	igd	18	22460785	0.012	14306	genus Eubacterium ventriosum groupgenus Eubacterium ventriosum group|| id:ebi-a-GCST90017005	TRUE	reported	igd	2	TRUE	0.002	14306	395640	TRUE	4.65075e-06	22.624
rs13082419	C	T	C	T	-0.072	-0.021	0.109	395640	0.425	0.027	Hashimoto thyroiditis	igd	3	107736434	0.016	14306	genus Eubacterium ventriosum groupgenus Eubacterium ventriosum group|| id:ebi-a-GCST90017005	TRUE	reported	igd	2	TRUE	0.001	14306	395640	TRUE	2.60109e-05	19.661
rs16884680	G	T	G	T	-0.091	0	0.112	395640	0.992	0.026	Hashimoto thyroiditis	igd	8	114445055	0.019	14306	genus Eubacterium ventriosum groupgenus Eubacterium ventriosum group|| id:ebi-a-GCST90017005	TRUE	reported	igd	2	TRUE	0.002	14306	395640	TRUE	3.54189e-06	22.309
rs35179274	C	T	C	T	-0.063	0.012	0.185	395640	0.595	0.022	Hashimoto thyroiditis	igd	14	51960625	0.014	14306	genus Eubacterium ventriosum groupgenus Eubacterium ventriosum group|| id:ebi-a-GCST90017005	TRUE	reported	igd	2	TRUE	0.001	14306	395640	TRUE	1.24681e-05	20.703
rs3809430	T	C	T	C	-0.055	0.019	0.38	395640	0.275	0.018	Hashimoto thyroiditis	igd	14	44975510	0.012	14306	genus Eubacterium ventriosum groupgenus Eubacterium ventriosum group|| id:ebi-a-GCST90017005	TRUE	reported	igd	2	TRUE	0.001	14306	395640	TRUE	1.41077e-05	21.426
rs57199565	T	C	T	C	0.078	-0.007	0.199	395640	0.758	0.023	Hashimoto thyroiditis	igd	3	190223732	0.016	14306	genus Eubacterium ventriosum groupgenus Eubacterium ventriosum group|| id:ebi-a-GCST90017005	TRUE	reported	igd	2	TRUE	0.002	14306	395640	TRUE	2.10347e-06	23.896
rs66746423	C	T	C	T	0.075	-0.002	0.11	395640	0.93	0.023	Hashimoto thyroiditis	igd	1	109398264	0.016	14306	genus Eubacterium ventriosum groupgenus Eubacterium ventriosum group|| id:ebi-a-GCST90017005	TRUE	reported	igd	2	TRUE	0.001	14306	395640	TRUE	8.31197e-06	20.749
rs6704822	G	A	G	A	-0.074	0.012	0.866	395640	0.635	0.024	Hashimoto thyroiditis	igd	2	203661779	0.017	14306	genus Eubacterium ventriosum groupgenus Eubacterium ventriosum group|| id:ebi-a-GCST90017005	TRUE	reported	igd	2	TRUE	0.001	14306	395640	TRUE	1.99247e-05	19.661
rs72783037	C	A	C	A	0.066	-0.048	0.141	395640	0.023	0.021	Hashimoto thyroiditis	igd	16	60348381	0.014	14306	genus Eubacterium ventriosum groupgenus Eubacterium ventriosum group|| id:ebi-a-GCST90017005	TRUE	reported	igd	2	TRUE	0.001	14306	395640	TRUE	4.5655e-05	21.012
rs73615400	T	C	T	C	-0.096	0.044	0.159	395640	0.094	0.026	Hashimoto thyroiditis	igd	20	50140919	0.019	14306	genus Eubacterium ventriosum groupgenus Eubacterium ventriosum group|| id:ebi-a-GCST90017005	TRUE	reported	igd	2	TRUE	0.002	14306	395640	TRUE	5.52968e-06	24.443
rs73849225	T	C	T	C	0.098	0.029	0.067	395640	0.348	0.031	Hashimoto thyroiditis	igd	4	126371814	0.022	14306	genus Eubacterium ventriosum groupgenus Eubacterium ventriosum group|| id:ebi-a-GCST90017005	TRUE	reported	igd	2	TRUE	0.001	14306	395640	TRUE	4.21582e-05	18.908
rs78250280	G	A	G	A	0.075	-0.002	0.154	395640	0.946	0.025	Hashimoto thyroiditis	igd	1	147291928	0.016	14306	genus Eubacterium ventriosum groupgenus Eubacterium ventriosum group|| id:ebi-a-GCST90017005	TRUE	reported	igd	2	TRUE	0.001	14306	395640	TRUE	7.94057e-06	20.798
rs876734	T	C	T	C	0.062	0.003	0.689	395640	0.878	0.018	Hashimoto thyroiditis	igd	12	52423996	0.013	14306	genus Eubacterium ventriosum groupgenus Eubacterium ventriosum group|| id:ebi-a-GCST90017005	TRUE	reported	igd	2	TRUE	0.002	14306	395640	TRUE	5.20848e-06	21.793
rs9316536	T	G	T	G	-0.082	0	0.173	395640	0.985	0.023	Hashimoto thyroiditis	igd	13	51938576	0.018	14306	genus Eubacterium ventriosum groupgenus Eubacterium ventriosum group|| id:ebi-a-GCST90017005	TRUE	reported	igd	2	TRUE	0.001	14306	395640	TRUE	1.19116e-05	19.911
rs10140184	A	C	A	C	0.058	0.025	0.382	395640	0.143	0.017	Hashimoto thyroiditis	igd	14	73181783	0.013	14306	genus Eubacterium xylanophilum groupgenus Eubacterium xylanophilum group|| id:ebi-a-GCST90017006	TRUE	reported	igd	2	TRUE	0.001	14306	395640	TRUE	2.41966e-05	20.959
rs10917203	A	C	A	C	0.061	-0.021	0.355	395640	0.222	0.017	Hashimoto thyroiditis	igd	1	22627266	0.013	14306	genus Eubacterium xylanophilum groupgenus Eubacterium xylanophilum group|| id:ebi-a-GCST90017006	TRUE	reported	igd	2	TRUE	0.002	14306	395640	TRUE	1.25429e-05	21.898
rs112176119	C	T	C	T	-0.113	0.051	0.084	395640	0.089	0.03	Hashimoto thyroiditis	igd	16	73696771	0.025	14306	genus Eubacterium xylanophilum groupgenus Eubacterium xylanophilum group|| id:ebi-a-GCST90017006	TRUE	reported	igd	2	TRUE	0.001	14306	395640	TRUE	2.48529e-05	21.312
rs13239072	G	A	G	A	0.069	-0.023	0.229	395640	0.222	0.019	Hashimoto thyroiditis	igd	7	43566344	0.014	14306	genus Eubacterium xylanophilum groupgenus Eubacterium xylanophilum group|| id:ebi-a-GCST90017006	TRUE	reported	igd	2	TRUE	0.002	14306	395640	TRUE	6.69466e-06	23.197
rs17830032	G	A	G	A	-0.161	-0.014	0.059	395640	0.653	0.032	Hashimoto thyroiditis	igd	20	57995506	0.031	14306	genus Eubacterium xylanophilum groupgenus Eubacterium xylanophilum group|| id:ebi-a-GCST90017006	TRUE	reported	igd	2	TRUE	0.002	14306	395640	TRUE	5.88462e-07	26.749
rs1999224	G	T	G	T	-0.095	-0.016	0.089	395640	0.566	0.028	Hashimoto thyroiditis	igd	9	130498120	0.02	14306	genus Eubacterium xylanophilum groupgenus Eubacterium xylanophilum group|| id:ebi-a-GCST90017006	TRUE	reported	igd	2	TRUE	0.002	14306	395640	TRUE	7.71106e-06	21.749
rs2012708	G	A	G	A	-0.057	-0.028	0.525	395640	0.114	0.017	Hashimoto thyroiditis	igd	16	84790559	0.013	14306	genus Eubacterium xylanophilum groupgenus Eubacterium xylanophilum group|| id:ebi-a-GCST90017006	TRUE	reported	igd	2	TRUE	0.001	14306	395640	TRUE	3.46003e-05	20.401
rs2213117	T	G	T	G	0.088	0.027	0.167	395640	0.221	0.022	Hashimoto thyroiditis	igd	11	131009660	0.019	14306	genus Eubacterium xylanophilum groupgenus Eubacterium xylanophilum group|| id:ebi-a-GCST90017006	TRUE	reported	igd	2	TRUE	0.002	14306	395640	TRUE	1.47479e-05	21.568
rs75586835	A	G	A	G	-0.114	0.08	0.062	395640	0.016	0.033	Hashimoto thyroiditis	igd	4	87891938	0.026	14306	genus Eubacterium xylanophilum groupgenus Eubacterium xylanophilum group|| id:ebi-a-GCST90017006	TRUE	reported	igd	2	TRUE	0.001	14306	395640	TRUE	0.000133616	18.888
rs10927394	G	T	G	T	-0.232	-0.032	0.039	395640	0.57	0.057	Hashimoto thyroiditis	igd	1	245267339	0.051	14306	genus Faecalibacteriumgenus Faecalibacterium|| id:ebi-a-GCST90017007	TRUE	reported	igd	2	TRUE	0.001	14306	395640	TRUE	1.38665e-05	20.549
rs114946999	C	T	C	T	-0.086	-0.022	0.101	395640	0.386	0.026	Hashimoto thyroiditis	igd	2	37125235	0.019	14306	genus Faecalibacteriumgenus Faecalibacterium|| id:ebi-a-GCST90017007	TRUE	reported	igd	2	TRUE	0.001	14306	395640	TRUE	1.70007e-05	20.649
rs11776390	T	C	T	C	-0.078	0.016	0.096	395640	0.611	0.032	Hashimoto thyroiditis	igd	8	38593645	0.017	14306	genus Faecalibacteriumgenus Faecalibacterium|| id:ebi-a-GCST90017007	TRUE	reported	igd	2	TRUE	0.001	14306	395640	TRUE	1.16716e-05	20.793
rs1271565	C	T	C	T	-0.058	0.026	0.376	395640	0.172	0.019	Hashimoto thyroiditis	igd	14	64044097	0.012	14306	genus Faecalibacteriumgenus Faecalibacterium|| id:ebi-a-GCST90017007	TRUE	reported	igd	2	TRUE	0.002	14306	395640	TRUE	7.63193e-06	23.196
rs12753492	A	C	A	C	0.064	-0.004	0.132	395640	0.87	0.026	Hashimoto thyroiditis	igd	1	14201546	0.015	14306	genus Faecalibacteriumgenus Faecalibacterium|| id:ebi-a-GCST90017007	TRUE	reported	igd	2	TRUE	0.001	14306	395640	TRUE	3.04358e-05	18.295
rs2835874	T	C	T	C	-0.087	0.061	0.07	395640	0.148	0.042	Hashimoto thyroiditis	igd	21	39027901	0.02	14306	genus Faecalibacteriumgenus Faecalibacterium|| id:ebi-a-GCST90017007	TRUE	reported	igd	2	TRUE	0.001	14306	395640	TRUE	4.90531e-05	19.44
rs6910935	G	A	G	A	-0.135	0.003	0.94	395640	0.945	0.036	Hashimoto thyroiditis	igd	6	131587157	0.028	14306	genus Faecalibacteriumgenus Faecalibacterium|| id:ebi-a-GCST90017007	TRUE	reported	igd	2	TRUE	0.002	14306	395640	TRUE	1.86166e-06	23.699
rs75499067	C	T	C	T	0.228	0.029	0.055	395640	0.372	0.032	Hashimoto thyroiditis	igd	16	6099863	0.047	14306	genus Faecalibacteriumgenus Faecalibacterium|| id:ebi-a-GCST90017007	TRUE	reported	igd	2	TRUE	0.002	14306	395640	TRUE	3.58429e-06	23.9
rs79656633	T	C	T	C	0.146	0	0.059	395640	0.993	0.029	Hashimoto thyroiditis	igd	1	111036827	0.032	14306	genus Faecalibacteriumgenus Faecalibacterium|| id:ebi-a-GCST90017007	TRUE	reported	igd	2	TRUE	0.001	14306	395640	TRUE	9.57426e-06	20.326
rs9536330	T	C	T	C	-0.048	0.025	0.53	395640	0.128	0.017	Hashimoto thyroiditis	igd	13	53567017	0.011	14306	genus Faecalibacteriumgenus Faecalibacterium|| id:ebi-a-GCST90017007	TRUE	reported	igd	2	TRUE	0.001	14306	395640	TRUE	3.9495e-05	20.026
rs11126423	T	C	T	C	-0.09	-0.02	0.782	395640	0.461	0.027	Hashimoto thyroiditis	igd	2	74195551	0.02	14306	genus Family XIII AD3011 groupgenus Family XIII AD3011 group|| id:ebi-a-GCST90017008	TRUE	reported	igd	2	TRUE	0.001	14306	395640	TRUE	1.14759e-05	21.226
rs11736617	G	A	G	A	-0.076	-0.024	0.18	395640	0.46	0.032	Hashimoto thyroiditis	igd	4	38917830	0.017	14306	genus Family XIII AD3011 groupgenus Family XIII AD3011 group|| id:ebi-a-GCST90017008	TRUE	reported	igd	2	TRUE	0.001	14306	395640	TRUE	2.71432e-05	19.475
rs12812672	T	C	T	C	-0.096	-0.01	0.067	395640	0.77	0.033	Hashimoto thyroiditis	igd	12	18127597	0.021	14306	genus Family XIII AD3011 groupgenus Family XIII AD3011 group|| id:ebi-a-GCST90017008	TRUE	reported	igd	2	TRUE	0.001	14306	395640	TRUE	7.63245e-06	21.273
rs149302	T	C	T	C	-0.065	0.036	0.272	395640	0.061	0.019	Hashimoto thyroiditis	igd	5	14159925	0.014	14306	genus Family XIII AD3011 groupgenus Family XIII AD3011 group|| id:ebi-a-GCST90017008	TRUE	reported	igd	2	TRUE	0.001	14306	395640	TRUE	4.54172e-05	20.321
rs16840310	G	A	G	A	0.061	-0.021	0.554	395640	0.206	0.017	Hashimoto thyroiditis	igd	1	240694163	0.012	14306	genus Family XIII AD3011 groupgenus Family XIII AD3011 group|| id:ebi-a-GCST90017008	TRUE	reported	igd	2	TRUE	0.002	14306	395640	TRUE	3.27529e-06	24.78
rs16940167	C	T	C	T	0.073	0.018	0.225	395640	0.378	0.02	Hashimoto thyroiditis	igd	15	58683697	0.016	14306	genus Family XIII AD3011 groupgenus Family XIII AD3011 group|| id:ebi-a-GCST90017008	TRUE	reported	igd	2	TRUE	0.001	14306	395640	TRUE	1.45981e-05	20.989
rs17156849	G	A	G	A	-0.113	-0.03	0.087	395640	0.362	0.033	Hashimoto thyroiditis	igd	7	28603985	0.025	14306	genus Family XIII AD3011 groupgenus Family XIII AD3011 group|| id:ebi-a-GCST90017008	TRUE	reported	igd	2	TRUE	0.001	14306	395640	TRUE	1.36348e-05	21.181
rs62029761	A	G	A	G	0.129	-0.014	0.054	395640	0.717	0.038	Hashimoto thyroiditis	igd	16	16006242	0.028	14306	genus Family XIII AD3011 groupgenus Family XIII AD3011 group|| id:ebi-a-GCST90017008	TRUE	reported	igd	2	TRUE	0.002	14306	395640	TRUE	6.36744e-06	21.762
rs62200412	C	T	C	T	-0.08	-0.022	0.257	395640	0.254	0.019	Hashimoto thyroiditis	igd	20	4618639	0.016	14306	genus Family XIII AD3011 groupgenus Family XIII AD3011 group|| id:ebi-a-GCST90017008	TRUE	reported	igd	2	TRUE	0.002	14306	395640	TRUE	4.49589e-06	23.894
rs72730932	C	A	C	A	-0.09	-0.029	0.149	395640	0.307	0.029	Hashimoto thyroiditis	igd	1	192019835	0.018	14306	genus Family XIII AD3011 groupgenus Family XIII AD3011 group|| id:ebi-a-GCST90017008	TRUE	reported	igd	2	TRUE	0.002	14306	395640	TRUE	1.6071e-06	25.798
rs739451	C	T	C	T	0.065	-0.002	0.157	395640	0.91	0.021	Hashimoto thyroiditis	igd	9	136678954	0.015	14306	genus Family XIII AD3011 groupgenus Family XIII AD3011 group|| id:ebi-a-GCST90017008	TRUE	reported	igd	2	TRUE	0.001	14306	395640	TRUE	1.68729e-05	19.386
rs9276029	A	G	A	G	-0.081	0.088	0.118	395640	0	0.024	Hashimoto thyroiditis	igd	6	32695336	0.019	14306	genus Family XIII AD3011 groupgenus Family XIII AD3011 group|| id:ebi-a-GCST90017008	TRUE	reported	igd	2	TRUE	0.001	14306	395640	TRUE	0.000325435	19.097
rs9837139	A	G	A	G	0.108	0.014	0.089	395640	0.63	0.03	Hashimoto thyroiditis	igd	3	29811865	0.024	14306	genus Family XIII AD3011 groupgenus Family XIII AD3011 group|| id:ebi-a-GCST90017008	TRUE	reported	igd	2	TRUE	0.001	14306	395640	TRUE	1.69843e-05	19.99
rs112362903	A	G	A	G	-0.149	-0.034	0.049	395640	0.463	0.047	Hashimoto thyroiditis	igd	17	33761027	0.033	14306	genus Family XIII UCG001genus Family XIII UCG001|| id:ebi-a-GCST90017009	TRUE	reported	igd	2	TRUE	0.001	14306	395640	TRUE	2.08895e-05	20.001
rs12049454	T	C	T	C	-0.065	-0.06	0.369	395640	0	0.017	Hashimoto thyroiditis	igd	1	85228325	0.013	14306	genus Family XIII UCG001genus Family XIII UCG001|| id:ebi-a-GCST90017009	TRUE	reported	igd	2	TRUE	0.002	14306	395640	TRUE	4.56341e-05	23.312
rs1426266	C	T	C	T	0.067	-0.018	0.571	395640	0.325	0.018	Hashimoto thyroiditis	igd	3	188224096	0.014	14306	genus Family XIII UCG001genus Family XIII UCG001|| id:ebi-a-GCST90017009	TRUE	reported	igd	2	TRUE	0.002	14306	395640	TRUE	4.60849e-06	23.546
rs3842897	G	A	G	A	-0.113	0.031	0.126	395640	0.269	0.028	Hashimoto thyroiditis	igd	1	183503664	0.024	14306	genus Family XIII UCG001genus Family XIII UCG001|| id:ebi-a-GCST90017009	TRUE	reported	igd	2	TRUE	0.002	14306	395640	TRUE	1.36065e-05	21.531
rs62414802	C	T	C	T	-0.061	0.001	0.244	395640	0.951	0.019	Hashimoto thyroiditis	igd	6	76598635	0.013	14306	genus Family XIII UCG001genus Family XIII UCG001|| id:ebi-a-GCST90017009	TRUE	reported	igd	2	TRUE	0.001	14306	395640	TRUE	8.41711e-06	20.676
rs7119679	G	A	G	A	-0.081	-0.01	0.305	395640	0.586	0.019	Hashimoto thyroiditis	igd	11	94681786	0.017	14306	genus Family XIII UCG001genus Family XIII UCG001|| id:ebi-a-GCST90017009	TRUE	reported	igd	2	TRUE	0.001	14306	395640	TRUE	8.78244e-06	21.429
rs76463770	A	G	A	G	0.193	0.012	0.039	395640	0.81	0.048	Hashimoto thyroiditis	igd	3	45479090	0.042	14306	genus Family XIII UCG001genus Family XIII UCG001|| id:ebi-a-GCST90017009	TRUE	reported	igd	2	TRUE	0.001	14306	395640	TRUE	7.71944e-06	21.158
rs8076666	G	A	G	A	-0.089	-0.044	0.892	395640	0.089	0.026	Hashimoto thyroiditis	igd	17	78223817	0.02	14306	genus Family XIII UCG001genus Family XIII UCG001|| id:ebi-a-GCST90017009	TRUE	reported	igd	2	TRUE	0.001	14306	395640	TRUE	4.54986e-05	20.029
rs114873521	C	T	C	T	-0.13	0.016	0.07	395640	0.624	0.033	Hashimoto thyroiditis	igd	5	168218403	0.029	14306	genus Flavonifractorgenus Flavonifractor|| id:ebi-a-GCST90017010	TRUE	reported	igd	2	TRUE	0.001	14306	395640	TRUE	2.11832e-05	19.561
rs11811696	T	C	T	C	-0.116	0.026	0.069	395640	0.397	0.03	Hashimoto thyroiditis	igd	1	237351354	0.024	14306	genus Flavonifractorgenus Flavonifractor|| id:ebi-a-GCST90017010	TRUE	reported	igd	2	TRUE	0.002	14306	395640	TRUE	4.85569e-06	23.191
rs12030302	G	A	G	A	0.069	0.003	0.464	395640	0.866	0.016	Hashimoto thyroiditis	igd	1	77887835	0.014	14306	genus Flavonifractorgenus Flavonifractor|| id:ebi-a-GCST90017010	TRUE	reported	igd	2	TRUE	0.002	14306	395640	TRUE	8.93345e-07	25.361
rs34066017	A	G	A	G	0.076	0.006	0.189	395640	0.759	0.021	Hashimoto thyroiditis	igd	11	44849689	0.016	14306	genus Flavonifractorgenus Flavonifractor|| id:ebi-a-GCST90017010	TRUE	reported	igd	2	TRUE	0.002	14306	395640	TRUE	3.48288e-06	22.878
rs806808	C	T	C	T	-0.067	-0.002	0.579	395640	0.926	0.017	Hashimoto thyroiditis	igd	10	32381186	0.014	14306	genus Flavonifractorgenus Flavonifractor|| id:ebi-a-GCST90017010	TRUE	reported	igd	2	TRUE	0.002	14306	395640	TRUE	1.74519e-06	23.877
rs10439674	A	G	A	G	-0.057	-0.003	0.288	395640	0.888	0.02	Hashimoto thyroiditis	igd	21	42681392	0.013	14306	genus Fusicatenibactergenus Fusicatenibacter|| id:ebi-a-GCST90017011	TRUE	reported	igd	2	TRUE	0.001	14306	395640	TRUE	1.73991e-05	19.367
rs167879	T	C	T	C	0.066	0.03	0.876	395640	0.208	0.024	Hashimoto thyroiditis	igd	20	55937366	0.015	14306	genus Fusicatenibactergenus Fusicatenibacter|| id:ebi-a-GCST90017011	TRUE	reported	igd	2	TRUE	0.001	14306	395640	TRUE	3.81047e-05	19.656
rs1864685	A	C	A	C	-0.049	0.016	0.346	395640	0.357	0.017	Hashimoto thyroiditis	igd	17	70721782	0.011	14306	genus Fusicatenibactergenus Fusicatenibacter|| id:ebi-a-GCST90017011	TRUE	reported	igd	2	TRUE	0.001	14306	395640	TRUE	1.53423e-05	20.949
rs2025938	G	A	G	A	-0.097	-0.019	0.056	395640	0.59	0.034	Hashimoto thyroiditis	igd	10	112177119	0.021	14306	genus Fusicatenibactergenus Fusicatenibacter|| id:ebi-a-GCST90017011	TRUE	reported	igd	2	TRUE	0.002	14306	395640	TRUE	6.07492e-06	22.172
rs206581	A	G	A	G	-0.057	0.018	0.238	395640	0.351	0.02	Hashimoto thyroiditis	igd	18	10370596	0.013	14306	genus Fusicatenibactergenus Fusicatenibacter|| id:ebi-a-GCST90017011	TRUE	reported	igd	2	TRUE	0.001	14306	395640	TRUE	2.78958e-05	19.748
rs2132128	G	A	G	A	-0.077	-0.026	0.105	395640	0.352	0.028	Hashimoto thyroiditis	igd	8	15360718	0.016	14306	genus Fusicatenibactergenus Fusicatenibacter|| id:ebi-a-GCST90017011	TRUE	reported	igd	2	TRUE	0.002	14306	395640	TRUE	5.26209e-06	23.176
rs3303	T	C	T	C	-0.095	-0.014	0.1	395640	0.67	0.033	Hashimoto thyroiditis	igd	10	120447429	0.02	14306	genus Fusicatenibactergenus Fusicatenibacter|| id:ebi-a-GCST90017011	TRUE	reported	igd	2	TRUE	0.002	14306	395640	TRUE	6.48637e-06	21.839
rs4378146	A	C	A	C	-0.062	-0.001	0.227	395640	0.944	0.019	Hashimoto thyroiditis	igd	1	24927625	0.013	14306	genus Fusicatenibactergenus Fusicatenibacter|| id:ebi-a-GCST90017011	TRUE	reported	igd	2	TRUE	0.002	14306	395640	TRUE	1.41917e-06	24.239
rs60254196	G	A	G	A	0.049	-0.01	0.554	395640	0.543	0.017	Hashimoto thyroiditis	igd	7	148856720	0.011	14306	genus Fusicatenibactergenus Fusicatenibacter|| id:ebi-a-GCST90017011	TRUE	reported	igd	2	TRUE	0.001	14306	395640	TRUE	1.6436e-05	20.273
rs62187631	T	C	T	C	-0.071	-0.043	0.159	395640	0.045	0.022	Hashimoto thyroiditis	igd	2	226649570	0.016	14306	genus Fusicatenibactergenus Fusicatenibacter|| id:ebi-a-GCST90017011	TRUE	reported	igd	2	TRUE	0.001	14306	395640	TRUE	6.12053e-05	19.912
rs62353480	A	G	A	G	-0.07	0.016	0.185	395640	0.475	0.023	Hashimoto thyroiditis	igd	5	29595000	0.015	14306	genus Fusicatenibactergenus Fusicatenibacter|| id:ebi-a-GCST90017011	TRUE	reported	igd	2	TRUE	0.002	14306	395640	TRUE	4.27064e-06	23.21
rs6515626	G	A	G	A	0.142	0.05	0.051	395640	0.124	0.033	Hashimoto thyroiditis	igd	20	25257001	0.031	14306	genus Fusicatenibactergenus Fusicatenibacter|| id:ebi-a-GCST90017011	TRUE	reported	igd	2	TRUE	0.001	14306	395640	TRUE	3.37553e-05	20.386
rs704418	C	T	C	T	-0.074	0.018	0.882	395640	0.487	0.026	Hashimoto thyroiditis	igd	3	64252803	0.015	14306	genus Fusicatenibactergenus Fusicatenibacter|| id:ebi-a-GCST90017011	TRUE	reported	igd	2	TRUE	0.002	14306	395640	TRUE	2.9363e-06	23.937
rs73103914	A	G	A	G	-0.06	-0.015	0.213	395640	0.513	0.023	Hashimoto thyroiditis	igd	12	58658311	0.013	14306	genus Fusicatenibactergenus Fusicatenibacter|| id:ebi-a-GCST90017011	TRUE	reported	igd	2	TRUE	0.001	14306	395640	TRUE	2.22448e-05	19.735
rs792108	C	T	C	T	0.051	0.002	0.608	395640	0.889	0.017	Hashimoto thyroiditis	igd	2	5532793	0.011	14306	genus Fusicatenibactergenus Fusicatenibacter|| id:ebi-a-GCST90017011	TRUE	reported	igd	2	TRUE	0.001	14306	395640	TRUE	1.30256e-05	19.939
rs8028026	G	A	G	A	0.079	0.011	0.89	395640	0.72	0.029	Hashimoto thyroiditis	igd	15	88353215	0.018	14306	genus Fusicatenibactergenus Fusicatenibacter|| id:ebi-a-GCST90017011	TRUE	reported	igd	2	TRUE	0.001	14306	395640	TRUE	2.20575e-05	19.259
rs8063430	T	C	T	C	-0.104	0.026	0.084	395640	0.466	0.036	Hashimoto thyroiditis	igd	16	73821805	0.022	14306	genus Fusicatenibactergenus Fusicatenibacter|| id:ebi-a-GCST90017011	TRUE	reported	igd	2	TRUE	0.002	14306	395640	TRUE	8.0959e-06	21.924
rs9905659	G	A	G	A	-0.062	-0.015	0.209	395640	0.469	0.021	Hashimoto thyroiditis	igd	17	70697344	0.014	14306	genus Fusicatenibactergenus Fusicatenibacter|| id:ebi-a-GCST90017011	TRUE	reported	igd	2	TRUE	0.001	14306	395640	TRUE	1.74108e-05	20.354
rs13412653	A	C	A	C	0.108	0.014	0.42	395640	0.406	0.017	Hashimoto thyroiditis	igd	2	30158494	0.024	14306	genus Gordonibactergenus Gordonibacter|| id:ebi-a-GCST90017012	TRUE	reported	igd	2	TRUE	0.001	14306	395640	TRUE	2.02076e-05	20.229
rs16955299	G	A	G	A	-0.196	-0.034	0.164	395640	0.194	0.026	Hashimoto thyroiditis	igd	17	52957210	0.043	14306	genus Gordonibactergenus Gordonibacter|| id:ebi-a-GCST90017012	TRUE	reported	igd	2	TRUE	0.001	14306	395640	TRUE	2.5978e-05	20.527
rs322296	G	A	G	A	0.179	-0.044	0.112	395640	0.175	0.032	Hashimoto thyroiditis	igd	7	136937189	0.038	14306	genus Gordonibactergenus Gordonibacter|| id:ebi-a-GCST90017012	TRUE	reported	igd	2	TRUE	0.002	14306	395640	TRUE	1.09074e-05	22.439
rs35042269	C	A	C	A	-0.18	0.028	0.091	395640	0.287	0.027	Hashimoto thyroiditis	igd	4	8142607	0.04	14306	genus Gordonibactergenus Gordonibacter|| id:ebi-a-GCST90017012	TRUE	reported	igd	2	TRUE	0.001	14306	395640	TRUE	2.75819e-05	19.985
rs3765837	T	G	T	G	-0.191	-0.005	0.075	395640	0.877	0.032	Hashimoto thyroiditis	igd	1	210628449	0.043	14306	genus Gordonibactergenus Gordonibacter|| id:ebi-a-GCST90017012	TRUE	reported	igd	2	TRUE	0.001	14306	395640	TRUE	1.77787e-05	19.348
rs4596722	G	A	G	A	-0.103	-0.004	0.543	395640	0.807	0.016	Hashimoto thyroiditis	igd	9	88787144	0.023	14306	genus Gordonibactergenus Gordonibacter|| id:ebi-a-GCST90017012	TRUE	reported	igd	2	TRUE	0.001	14306	395640	TRUE	1.56753e-05	19.748
rs61934597	C	T	C	T	-0.172	-0.076	0.096	395640	0.639	0.162	Hashimoto thyroiditis	igd	12	131024079	0.039	14306	genus Gordonibactergenus Gordonibacter|| id:ebi-a-GCST90017012	TRUE	reported	igd	2	TRUE	0.001	14306	395640	TRUE	1.9348e-05	19.707
rs71545975	A	G	A	G	-0.154	0.197	0.107	395640	0.054	0.102	Hashimoto thyroiditis	igd	7	47144505	0.034	14306	genus Gordonibactergenus Gordonibacter|| id:ebi-a-GCST90017012	TRUE	reported	igd	2	TRUE	0.001	14306	395640	TRUE	4.08993e-05	20.639
rs72714787	C	A	C	A	0.181	-0.01	0.107	395640	0.681	0.024	Hashimoto thyroiditis	igd	4	136768501	0.038	14306	genus Gordonibactergenus Gordonibacter|| id:ebi-a-GCST90017012	TRUE	reported	igd	2	TRUE	0.002	14306	395640	TRUE	3.35933e-06	23.141
rs72939513	A	G	A	G	-0.214	-0.035	0.057	395640	0.367	0.038	Hashimoto thyroiditis	igd	1	83136096	0.049	14306	genus Gordonibactergenus Gordonibacter|| id:ebi-a-GCST90017012	TRUE	reported	igd	2	TRUE	0.001	14306	395640	TRUE	3.86744e-05	19.026
rs7294633	T	C	T	C	-0.129	-0.004	0.666	395640	0.841	0.018	Hashimoto thyroiditis	igd	12	29024534	0.025	14306	genus Gordonibactergenus Gordonibacter|| id:ebi-a-GCST90017012	TRUE	reported	igd	2	TRUE	0.002	14306	395640	TRUE	5.22652e-07	26.501
rs768830	A	G	A	G	-0.15	-0.023	0.874	395640	0.325	0.023	Hashimoto thyroiditis	igd	7	18970607	0.033	14306	genus Gordonibactergenus Gordonibacter|| id:ebi-a-GCST90017012	TRUE	reported	igd	2	TRUE	0.001	14306	395640	TRUE	2.31664e-05	20.212
rs10781340	A	G	A	G	-0.095	-0.009	0.837	395640	0.729	0.026	Hashimoto thyroiditis	igd	9	78752170	0.02	14306	genus Haemophilusgenus Haemophilus|| id:ebi-a-GCST90017013	TRUE	reported	igd	2	TRUE	0.002	14306	395640	TRUE	6.14952e-06	21.803
rs111582866	G	A	G	A	-0.124	0.03	0.104	395640	0.326	0.03	Hashimoto thyroiditis	igd	16	48742489	0.026	14306	genus Haemophilusgenus Haemophilus|| id:ebi-a-GCST90017013	TRUE	reported	igd	2	TRUE	0.002	14306	395640	TRUE	6.56517e-06	22.815
rs35509	G	A	G	A	0.128	0.027	0.08	395640	0.5	0.04	Hashimoto thyroiditis	igd	12	115493337	0.027	14306	genus Haemophilusgenus Haemophilus|| id:ebi-a-GCST90017013	TRUE	reported	igd	2	TRUE	0.002	14306	395640	TRUE	5.10642e-06	22.768
rs4822728	T	C	T	C	0.071	-0.009	0.422	395640	0.592	0.016	Hashimoto thyroiditis	igd	22	26891808	0.015	14306	genus Haemophilusgenus Haemophilus|| id:ebi-a-GCST90017013	TRUE	reported	igd	2	TRUE	0.002	14306	395640	TRUE	7.48124e-06	21.74
rs76022354	C	T	C	T	0.245	-0.024	0.043	395640	0.529	0.038	Hashimoto thyroiditis	igd	10	94306385	0.051	14306	genus Haemophilusgenus Haemophilus|| id:ebi-a-GCST90017013	TRUE	reported	igd	2	TRUE	0.002	14306	395640	TRUE	3.56617e-06	23.421
rs78909003	T	C	T	C	-0.246	0.043	0.053	395640	0.251	0.038	Hashimoto thyroiditis	igd	9	105650242	0.05	14306	genus Haemophilusgenus Haemophilus|| id:ebi-a-GCST90017013	TRUE	reported	igd	2	TRUE	0.002	14306	395640	TRUE	4.54429e-06	23.881
rs9328464	T	C	T	C	0.072	0.009	0.439	395640	0.596	0.016	Hashimoto thyroiditis	igd	6	8350917	0.015	14306	genus Haemophilusgenus Haemophilus|| id:ebi-a-GCST90017013	TRUE	reported	igd	2	TRUE	0.002	14306	395640	TRUE	2.9619e-06	23.615
rs9382510	C	T	C	T	-0.094	-0.005	0.309	395640	0.808	0.018	Hashimoto thyroiditis	igd	6	55448491	0.017	14306	genus Haemophilusgenus Haemophilus|| id:ebi-a-GCST90017013	TRUE	reported	igd	2	TRUE	0.002	14306	395640	TRUE	1.33623e-07	29.342
rs9895850	T	C	T	C	-0.193	-0.055	0.063	395640	0.15	0.038	Hashimoto thyroiditis	igd	17	64535013	0.042	14306	genus Haemophilusgenus Haemophilus|| id:ebi-a-GCST90017013	TRUE	reported	igd	2	TRUE	0.001	14306	395640	TRUE	1.88173e-05	21.437
rs12513188	G	A	G	A	0.09	-0.005	0.259	395640	0.769	0.018	Hashimoto thyroiditis	igd	4	71000791	0.02	14306	genus Holdemanellagenus Holdemanella|| id:ebi-a-GCST90017014	TRUE	reported	igd	2	TRUE	0.001	14306	395640	TRUE	7.07954e-06	21.426
rs17586763	T	C	T	C	-0.227	-0.055	0.045	395640	0.158	0.039	Hashimoto thyroiditis	igd	13	50932063	0.051	14306	genus Holdemanellagenus Holdemanella|| id:ebi-a-GCST90017014	TRUE	reported	igd	2	TRUE	0.001	14306	395640	TRUE	3.91776e-05	19.85
rs1926302	G	A	G	A	-0.108	-0.009	0.306	395640	0.649	0.02	Hashimoto thyroiditis	igd	1	65153340	0.023	14306	genus Holdemanellagenus Holdemanella|| id:ebi-a-GCST90017014	TRUE	reported	igd	2	TRUE	0.002	14306	395640	TRUE	6.88042e-06	21.768
rs34187114	C	A	C	A	-0.105	0.015	0.122	395640	0.567	0.026	Hashimoto thyroiditis	igd	8	138623633	0.023	14306	genus Holdemanellagenus Holdemanella|| id:ebi-a-GCST90017014	TRUE	reported	igd	2	TRUE	0.001	14306	395640	TRUE	9.23285e-06	21.381
rs35228298	G	A	G	A	0.093	-0.008	0.161	395640	0.718	0.023	Hashimoto thyroiditis	igd	3	85392882	0.02	14306	genus Holdemanellagenus Holdemanella|| id:ebi-a-GCST90017014	TRUE	reported	igd	2	TRUE	0.001	14306	395640	TRUE	8.28833e-06	21.231
rs4541991	T	C	T	C	-0.093	0.023	0.221	395640	0.184	0.018	Hashimoto thyroiditis	igd	9	105004835	0.019	14306	genus Holdemanellagenus Holdemanella|| id:ebi-a-GCST90017014	TRUE	reported	igd	2	TRUE	0.002	14306	395640	TRUE	9.17794e-06	22.747
rs607782	C	T	C	T	0.085	0.005	0.609	395640	0.766	0.017	Hashimoto thyroiditis	igd	6	4148609	0.017	14306	genus Holdemanellagenus Holdemanella|| id:ebi-a-GCST90017014	TRUE	reported	igd	2	TRUE	0.002	14306	395640	TRUE	1.53121e-06	24.518
rs62113381	T	C	T	C	-0.105	0.024	0.149	395640	0.348	0.025	Hashimoto thyroiditis	igd	19	7668225	0.023	14306	genus Holdemanellagenus Holdemanella|| id:ebi-a-GCST90017014	TRUE	reported	igd	2	TRUE	0.001	14306	395640	TRUE	1.8048e-05	20.653
rs73011279	T	C	T	C	-0.096	0.028	0.187	395640	0.161	0.02	Hashimoto thyroiditis	igd	19	15020095	0.02	14306	genus Holdemanellagenus Holdemanella|| id:ebi-a-GCST90017014	TRUE	reported	igd	2	TRUE	0.002	14306	395640	TRUE	7.5945e-06	23.274
rs75764681	T	C	T	C	-0.283	-0.086	0.051	395640	0.042	0.042	Hashimoto thyroiditis	igd	10	4494630	0.06	14306	genus Holdemanellagenus Holdemanella|| id:ebi-a-GCST90017014	TRUE	reported	igd	2	TRUE	0.002	14306	395640	TRUE	2.03495e-05	22.338
rs8113760	G	A	G	A	0.079	-0.007	0.346	395640	0.689	0.018	Hashimoto thyroiditis	igd	19	43851935	0.017	14306	genus Holdemanellagenus Holdemanella|| id:ebi-a-GCST90017014	TRUE	reported	igd	2	TRUE	0.001	14306	395640	TRUE	1.08581e-05	20.756
rs10885477	T	C	T	C	-0.135	0.026	0.124	395640	0.446	0.034	Hashimoto thyroiditis	igd	10	115332413	0.03	14306	genus Holdemaniagenus Holdemania|| id:ebi-a-GCST90017015	TRUE	reported	igd	2	TRUE	0.001	14306	395640	TRUE	2.09812e-05	20.037
rs11080063	G	A	G	A	-0.067	0.021	0.366	395640	0.207	0.017	Hashimoto thyroiditis	igd	17	26789271	0.015	14306	genus Holdemaniagenus Holdemania|| id:ebi-a-GCST90017015	TRUE	reported	igd	2	TRUE	0.001	14306	395640	TRUE	3.70226e-05	19.711
rs111745969	A	G	A	G	0.121	-0.026	0.105	395640	0.303	0.025	Hashimoto thyroiditis	igd	15	93110222	0.027	14306	genus Holdemaniagenus Holdemania|| id:ebi-a-GCST90017015	TRUE	reported	igd	2	TRUE	0.001	14306	395640	TRUE	1.97864e-05	20.616
rs113593397	A	G	A	G	-0.129	0.015	0.064	395640	0.592	0.029	Hashimoto thyroiditis	igd	8	123973840	0.028	14306	genus Holdemaniagenus Holdemania|| id:ebi-a-GCST90017015	TRUE	reported	igd	2	TRUE	0.001	14306	395640	TRUE	1.17508e-05	20.827
rs116500994	G	T	G	T	-0.138	0.016	0.055	395640	0.679	0.039	Hashimoto thyroiditis	igd	13	81685543	0.029	14306	genus Holdemaniagenus Holdemania|| id:ebi-a-GCST90017015	TRUE	reported	igd	2	TRUE	0.002	14306	395640	TRUE	5.97708e-06	21.981
rs12701617	A	G	A	G	-0.066	0.016	0.432	395640	0.336	0.016	Hashimoto thyroiditis	igd	7	38292857	0.015	14306	genus Holdemaniagenus Holdemania|| id:ebi-a-GCST90017015	TRUE	reported	igd	2	TRUE	0.001	14306	395640	TRUE	3.15224e-05	19.545
rs1867876	T	C	T	C	0.084	0.033	0.362	395640	0.066	0.018	Hashimoto thyroiditis	igd	11	18768068	0.016	14306	genus Holdemaniagenus Holdemania|| id:ebi-a-GCST90017015	TRUE	reported	igd	2	TRUE	0.002	14306	395640	TRUE	1.93981e-06	27.009
rs4146507	C	T	C	T	0.079	-0.014	0.249	395640	0.474	0.019	Hashimoto thyroiditis	igd	5	106209093	0.018	14306	genus Holdemaniagenus Holdemania|| id:ebi-a-GCST90017015	TRUE	reported	igd	2	TRUE	0.001	14306	395640	TRUE	1.89304e-05	20.167
rs6133067	T	C	T	C	0.091	0.18	0.246	395640	0.138	0.122	Hashimoto thyroiditis	igd	20	3839754	0.018	14306	genus Holdemaniagenus Holdemania|| id:ebi-a-GCST90017015	TRUE	reported	igd	2	TRUE	0.002	14306	395640	TRUE	2.21759e-06	26.02
rs73139538	G	A	G	A	-0.149	-0.004	0.058	395640	0.929	0.049	Hashimoto thyroiditis	igd	7	63323145	0.033	14306	genus Holdemaniagenus Holdemania|| id:ebi-a-GCST90017015	TRUE	reported	igd	2	TRUE	0.001	14306	395640	TRUE	9.00039e-06	20.59
rs77293403	A	G	A	G	0.165	0.038	0.043	395640	0.404	0.045	Hashimoto thyroiditis	igd	5	77388406	0.034	14306	genus Holdemaniagenus Holdemania|| id:ebi-a-GCST90017015	TRUE	reported	igd	2	TRUE	0.002	14306	395640	TRUE	4.81479e-06	23.182
rs80149660	C	T	C	T	-0.233	0.031	0.045	395640	0.436	0.04	Hashimoto thyroiditis	igd	10	129908282	0.052	14306	genus Holdemaniagenus Holdemania|| id:ebi-a-GCST90017015	TRUE	reported	igd	2	TRUE	0.001	14306	395640	TRUE	2.02638e-05	20.138
rs9500080	C	T	C	T	0.093	0.003	0.234	395640	0.9	0.021	Hashimoto thyroiditis	igd	6	105737322	0.018	14306	genus Holdemaniagenus Holdemania|| id:ebi-a-GCST90017015	TRUE	reported	igd	2	TRUE	0.002	14306	395640	TRUE	4.10282e-07	26.84
rs9529719	C	T	C	T	-0.074	0.012	0.61	395640	0.479	0.018	Hashimoto thyroiditis	igd	13	70856516	0.016	14306	genus Holdemaniagenus Holdemania|| id:ebi-a-GCST90017015	TRUE	reported	igd	2	TRUE	0.001	14306	395640	TRUE	1.091e-05	21.281
rs967319	T	C	T	C	0.079	-0.011	0.215	395640	0.582	0.019	Hashimoto thyroiditis	igd	3	60615680	0.018	14306	genus Holdemaniagenus Holdemania|| id:ebi-a-GCST90017015	TRUE	reported	igd	2	TRUE	0.001	14306	395640	TRUE	1.86664e-05	19.91
rs10048062	C	T	C	T	-0.147	-0.031	0.111	395640	0.281	0.029	Hashimoto thyroiditis	igd	15	98476920	0.034	14306	genus Howardellagenus Howardella|| id:ebi-a-GCST90017016	TRUE	reported	igd	2	TRUE	0.001	14306	395640	TRUE	4.15708e-05	19.172
rs12452946	A	G	A	G	-0.106	-0.019	0.499	395640	0.257	0.016	Hashimoto thyroiditis	igd	17	17253288	0.023	14306	genus Howardellagenus Howardella|| id:ebi-a-GCST90017016	TRUE	reported	igd	2	TRUE	0.001	14306	395640	TRUE	1.50422e-05	21.37
rs1484873	G	A	G	A	0.228	-0.009	0.895	395640	0.701	0.023	Hashimoto thyroiditis	igd	18	43206985	0.046	14306	genus Howardellagenus Howardella|| id:ebi-a-GCST90017016	TRUE	reported	igd	2	TRUE	0.002	14306	395640	TRUE	1.96121e-06	24.177
rs17167098	G	A	G	A	-0.169	0.011	0.144	395640	0.663	0.025	Hashimoto thyroiditis	igd	7	133154356	0.035	14306	genus Howardellagenus Howardella|| id:ebi-a-GCST90017016	TRUE	reported	igd	2	TRUE	0.002	14306	395640	TRUE	3.43676e-06	23.142
rs2154047	A	C	A	C	0.193	0.013	0.927	395640	0.671	0.03	Hashimoto thyroiditis	igd	14	95452797	0.042	14306	genus Howardellagenus Howardella|| id:ebi-a-GCST90017016	TRUE	reported	igd	2	TRUE	0.001	14306	395640	TRUE	9.76867e-06	21.01
rs36081916	T	C	T	C	-0.181	0.057	0.086	395640	0.051	0.029	Hashimoto thyroiditis	igd	7	93527414	0.04	14306	genus Howardellagenus Howardella|| id:ebi-a-GCST90017016	TRUE	reported	igd	2	TRUE	0.001	14306	395640	TRUE	5.08836e-05	20.225
rs3791893	A	G	A	G	0.147	0.018	0.143	395640	0.447	0.023	Hashimoto thyroiditis	igd	2	218819396	0.034	14306	genus Howardellagenus Howardella|| id:ebi-a-GCST90017016	TRUE	reported	igd	2	TRUE	0.001	14306	395640	TRUE	4.09604e-05	18.677
rs609430	T	G	T	G	-0.112	0.041	0.343	395640	0.017	0.017	Hashimoto thyroiditis	igd	4	169178315	0.024	14306	genus Howardellagenus Howardella|| id:ebi-a-GCST90017016	TRUE	reported	igd	2	TRUE	0.002	14306	395640	TRUE	3.29229e-05	21.918
rs672217	G	A	G	A	0.164	-0.023	0.115	395640	0.278	0.021	Hashimoto thyroiditis	igd	18	60125134	0.035	14306	genus Howardellagenus Howardella|| id:ebi-a-GCST90017016	TRUE	reported	igd	2	TRUE	0.002	14306	395640	TRUE	1.06148e-05	21.996
rs901099	T	G	T	G	-0.127	-0.002	0.311	395640	0.989	0.104	Hashimoto thyroiditis	igd	11	77901287	0.025	14306	genus Howardellagenus Howardella|| id:ebi-a-GCST90017016	TRUE	reported	igd	2	TRUE	0.002	14306	395640	TRUE	6.52774e-07	25.689
rs10044993	A	C	A	C	-0.14	-0.04	0.845	395640	0.154	0.028	Hashimoto thyroiditis	igd	5	58424440	0.032	14306	genus Hungatellagenus Hungatella|| id:ebi-a-GCST90017017	TRUE	reported	igd	2	TRUE	0.001	14306	395640	TRUE	4.89107e-05	19.409
rs13128780	T	C	T	C	-0.15	-0.011	0.12	395640	0.608	0.022	Hashimoto thyroiditis	igd	4	166058998	0.031	14306	genus Hungatellagenus Hungatella|| id:ebi-a-GCST90017017	TRUE	reported	igd	2	TRUE	0.002	14306	395640	TRUE	4.11041e-06	22.915
rs13249325	T	G	T	G	-0.1	-0.02	0.329	395640	0.229	0.017	Hashimoto thyroiditis	igd	8	14853525	0.023	14306	genus Hungatellagenus Hungatella|| id:ebi-a-GCST90017017	TRUE	reported	igd	2	TRUE	0.001	14306	395640	TRUE	3.70238e-05	19.608
rs17092615	G	A	G	A	0.152	-0.034	0.134	395640	0.163	0.025	Hashimoto thyroiditis	igd	14	95973619	0.034	14306	genus Hungatellagenus Hungatella|| id:ebi-a-GCST90017017	TRUE	reported	igd	2	TRUE	0.001	14306	395640	TRUE	3.12007e-05	20.302
rs72759041	G	T	G	T	-0.126	-0.011	0.184	395640	0.61	0.021	Hashimoto thyroiditis	igd	15	89577376	0.028	14306	genus Hungatellagenus Hungatella|| id:ebi-a-GCST90017017	TRUE	reported	igd	2	TRUE	0.001	14306	395640	TRUE	1.7889e-05	19.937
rs10805326	A	G	A	G	-0.078	-0.028	0.771	395640	0.134	0.019	Hashimoto thyroiditis	igd	4	14324623	0.014	14306	genus Intestinibactergenus Intestinibacter|| id:ebi-a-GCST90017018	TRUE	reported	igd	2	TRUE	0.002	14306	395640	TRUE	2.3465e-07	30.803
rs11109097	T	C	T	C	-0.062	-0.023	0.598	395640	0.16	0.017	Hashimoto thyroiditis	igd	12	97928437	0.014	14306	genus Intestinibactergenus Intestinibacter|| id:ebi-a-GCST90017018	TRUE	reported	igd	2	TRUE	0.001	14306	395640	TRUE	3.13516e-05	20.305
rs118030283	G	A	G	A	-0.152	0.078	0.055	395640	0.057	0.041	Hashimoto thyroiditis	igd	16	5993076	0.032	14306	genus Intestinibactergenus Intestinibacter|| id:ebi-a-GCST90017018	TRUE	reported	igd	2	TRUE	0.002	14306	395640	TRUE	2.23331e-05	21.896
rs16938435	T	C	T	C	-0.112	0.065	0.12	395640	0.015	0.027	Hashimoto thyroiditis	igd	9	21502923	0.024	14306	genus Intestinibactergenus Intestinibacter|| id:ebi-a-GCST90017018	TRUE	reported	igd	2	TRUE	0.002	14306	395640	TRUE	2.35577e-05	22.706
rs2098844	T	C	T	C	0.058	0.001	0.581	395640	0.952	0.017	Hashimoto thyroiditis	igd	11	127703160	0.013	14306	genus Intestinibactergenus Intestinibacter|| id:ebi-a-GCST90017018	TRUE	reported	igd	2	TRUE	0.001	14306	395640	TRUE	1.13952e-05	20.07
rs2702387	G	A	G	A	-0.061	-0.014	0.626	395640	0.386	0.017	Hashimoto thyroiditis	igd	4	179361262	0.013	14306	genus Intestinibactergenus Intestinibacter|| id:ebi-a-GCST90017018	TRUE	reported	igd	2	TRUE	0.001	14306	395640	TRUE	1.29544e-05	21.208
rs4327025	G	A	G	A	-0.081	0.016	0.265	395640	0.448	0.021	Hashimoto thyroiditis	igd	15	92446683	0.015	14306	genus Intestinibactergenus Intestinibacter|| id:ebi-a-GCST90017018	TRUE	reported	igd	2	TRUE	0.002	14306	395640	TRUE	5.38371e-07	27.546
rs447950	A	G	A	G	0.063	0.02	0.368	395640	0.244	0.017	Hashimoto thyroiditis	igd	5	148846426	0.014	14306	genus Intestinibactergenus Intestinibacter|| id:ebi-a-GCST90017018	TRUE	reported	igd	2	TRUE	0.001	14306	395640	TRUE	1.72204e-05	21.143
rs478972	C	T	C	T	0.143	-0.024	0.945	395640	0.414	0.029	Hashimoto thyroiditis	igd	11	125663184	0.03	14306	genus Intestinibactergenus Intestinibacter|| id:ebi-a-GCST90017018	TRUE	reported	igd	2	TRUE	0.002	14306	395640	TRUE	5.0216e-06	23.061
rs6062862	A	G	A	G	0.092	-0.029	0.116	395640	0.342	0.03	Hashimoto thyroiditis	igd	20	61325223	0.02	14306	genus Intestinibactergenus Intestinibacter|| id:ebi-a-GCST90017018	TRUE	reported	igd	2	TRUE	0.001	14306	395640	TRUE	2.05248e-05	20.406
rs62430350	T	C	T	C	0.151	-0.018	0.05	395640	0.685	0.045	Hashimoto thyroiditis	igd	6	170918194	0.035	14306	genus Intestinibactergenus Intestinibacter|| id:ebi-a-GCST90017018	TRUE	reported	igd	2	TRUE	0.001	14306	395640	TRUE	3.37527e-05	18.481
rs68093214	C	T	C	T	0.066	0.019	0.248	395640	0.338	0.02	Hashimoto thyroiditis	igd	3	70657785	0.015	14306	genus Intestinibactergenus Intestinibacter|| id:ebi-a-GCST90017018	TRUE	reported	igd	2	TRUE	0.001	14306	395640	TRUE	3.16206e-05	19.525
rs6875660	C	T	C	T	0.089	0.024	0.11	395640	0.464	0.033	Hashimoto thyroiditis	igd	5	159686256	0.019	14306	genus Intestinibactergenus Intestinibacter|| id:ebi-a-GCST90017018	TRUE	reported	igd	2	TRUE	0.001	14306	395640	TRUE	1.22147e-05	21.089
rs893394	G	A	G	A	0.058	0.038	0.603	395640	0.024	0.017	Hashimoto thyroiditis	igd	2	20054971	0.013	14306	genus Intestinibactergenus Intestinibacter|| id:ebi-a-GCST90017018	TRUE	reported	igd	2	TRUE	0.001	14306	395640	TRUE	7.48106e-05	19.91
rs9348442	C	T	C	T	0.099	0.008	0.176	395640	0.732	0.024	Hashimoto thyroiditis	igd	6	10303945	0.022	14306	genus Intestinibactergenus Intestinibacter|| id:ebi-a-GCST90017018	TRUE	reported	igd	2	TRUE	0.001	14306	395640	TRUE	1.51151e-05	19.987
rs10262702	T	C	T	C	0.092	0.014	0.233	395640	0.561	0.024	Hashimoto thyroiditis	igd	7	66890843	0.019	14306	genus Intestinimonasgenus Intestinimonas|| id:ebi-a-GCST90017019	TRUE	reported	igd	2	TRUE	0.002	14306	395640	TRUE	6.25271e-06	22.189
rs11258178	A	G	A	G	0.066	0.001	0.451	395640	0.975	0.016	Hashimoto thyroiditis	igd	10	13124513	0.013	14306	genus Intestinimonasgenus Intestinimonas|| id:ebi-a-GCST90017019	TRUE	reported	igd	2	TRUE	0.002	14306	395640	TRUE	1.35253e-06	24.264
rs12226153	A	G	A	G	-0.151	0.118	0.039	395640	0.088	0.069	Hashimoto thyroiditis	igd	11	94364293	0.031	14306	genus Intestinimonasgenus Intestinimonas|| id:ebi-a-GCST90017019	TRUE	reported	igd	2	TRUE	0.002	14306	395640	TRUE	6.25407e-06	24.25
rs17067892	C	T	C	T	0.107	0.026	0.057	395640	0.378	0.03	Hashimoto thyroiditis	igd	8	3763540	0.025	14306	genus Intestinimonasgenus Intestinimonas|| id:ebi-a-GCST90017019	TRUE	reported	igd	2	TRUE	0.001	14306	395640	TRUE	5.20282e-05	18.383
rs1859797	G	A	G	A	0.06	0.045	0.405	395640	0.006	0.017	Hashimoto thyroiditis	igd	7	22007303	0.013	14306	genus Intestinimonasgenus Intestinimonas|| id:ebi-a-GCST90017019	TRUE	reported	igd	2	TRUE	0.001	14306	395640	TRUE	6.75685e-05	20.981
rs2276760	A	G	A	G	-0.069	-0.015	0.256	395640	0.443	0.019	Hashimoto thyroiditis	igd	3	150620956	0.015	14306	genus Intestinimonasgenus Intestinimonas|| id:ebi-a-GCST90017019	TRUE	reported	igd	2	TRUE	0.001	14306	395640	TRUE	1.97063e-05	20.178
rs2731794	C	T	C	T	0.121	0.043	0.084	395640	0.306	0.042	Hashimoto thyroiditis	igd	5	17209391	0.026	14306	genus Intestinimonasgenus Intestinimonas|| id:ebi-a-GCST90017019	TRUE	reported	igd	2	TRUE	0.002	14306	395640	TRUE	1.03964e-05	21.942
rs2930225	T	G	T	G	-0.073	-0.013	0.78	395640	0.497	0.02	Hashimoto thyroiditis	igd	16	85327902	0.015	14306	genus Intestinimonasgenus Intestinimonas|| id:ebi-a-GCST90017019	TRUE	reported	igd	2	TRUE	0.002	14306	395640	TRUE	5.18046e-06	22.751
rs4113676	A	C	A	C	-0.219	-0.013	0.046	395640	0.855	0.07	Hashimoto thyroiditis	igd	20	6218922	0.049	14306	genus Intestinimonasgenus Intestinimonas|| id:ebi-a-GCST90017019	TRUE	reported	igd	2	TRUE	0.001	14306	395640	TRUE	1.39778e-05	19.873
rs4784055	T	C	T	C	-0.175	-0.032	0.142	395640	0.341	0.033	Hashimoto thyroiditis	igd	16	58818770	0.039	14306	genus Intestinimonasgenus Intestinimonas|| id:ebi-a-GCST90017019	TRUE	reported	igd	2	TRUE	0.001	14306	395640	TRUE	1.84198e-05	20.631
rs62240188	G	A	G	A	0.13	-0.045	0.081	395640	0.122	0.029	Hashimoto thyroiditis	igd	3	10611142	0.027	14306	genus Intestinimonasgenus Intestinimonas|| id:ebi-a-GCST90017019	TRUE	reported	igd	2	TRUE	0.002	14306	395640	TRUE	7.0521e-06	23.702
rs62427239	C	A	C	A	0.163	0.157	0.055	395640	0.472	0.218	Hashimoto thyroiditis	igd	6	155737906	0.037	14306	genus Intestinimonasgenus Intestinimonas|| id:ebi-a-GCST90017019	TRUE	reported	igd	2	TRUE	0.001	14306	395640	TRUE	2.54369e-05	19.574
rs6934519	C	T	C	T	0.069	0.004	0.204	395640	0.819	0.019	Hashimoto thyroiditis	igd	6	67200802	0.015	14306	genus Intestinimonasgenus Intestinimonas|| id:ebi-a-GCST90017019	TRUE	reported	igd	2	TRUE	0.001	14306	395640	TRUE	8.33353e-06	20.982
rs716604	A	G	A	G	0.082	0.02	0.165	395640	0.301	0.02	Hashimoto thyroiditis	igd	2	6514088	0.017	14306	genus Intestinimonasgenus Intestinimonas|| id:ebi-a-GCST90017019	TRUE	reported	igd	2	TRUE	0.002	14306	395640	TRUE	3.37364e-06	24.289
rs7170984	T	C	T	C	-0.066	-0.022	0.337	395640	0.235	0.018	Hashimoto thyroiditis	igd	15	93819735	0.014	14306	genus Intestinimonasgenus Intestinimonas|| id:ebi-a-GCST90017019	TRUE	reported	igd	2	TRUE	0.002	14306	395640	TRUE	1.24185e-05	21.858
rs72982915	C	T	C	T	0.183	0.062	0.047	395640	0.082	0.036	Hashimoto thyroiditis	igd	2	140898088	0.04	14306	genus Intestinimonasgenus Intestinimonas|| id:ebi-a-GCST90017019	TRUE	reported	igd	2	TRUE	0.001	14306	395640	TRUE	3.45519e-05	20.682
rs9823439	C	T	C	T	0.058	-0.027	0.649	395640	0.106	0.017	Hashimoto thyroiditis	igd	3	17187502	0.013	14306	genus Intestinimonasgenus Intestinimonas|| id:ebi-a-GCST90017019	TRUE	reported	igd	2	TRUE	0.001	14306	395640	TRUE	5.24629e-05	19.598
rs1031599	T	G	T	G	0.079	-0.043	0.827	395640	0.155	0.031	Hashimoto thyroiditis	igd	3	66725825	0.018	14306	genus Lachnoclostridiumgenus Lachnoclostridium|| id:ebi-a-GCST90017020	TRUE	reported	igd	2	TRUE	0.001	14306	395640	TRUE	3.60637e-05	20.039
rs12566975	T	C	T	C	-0.047	0.024	0.461	395640	0.14	0.016	Hashimoto thyroiditis	igd	1	185091351	0.011	14306	genus Lachnoclostridiumgenus Lachnoclostridium|| id:ebi-a-GCST90017020	TRUE	reported	igd	2	TRUE	0.001	14306	395640	TRUE	4.70726e-05	19.58
rs1528479	A	G	A	G	0.05	0.024	0.669	395640	0.163	0.017	Hashimoto thyroiditis	igd	2	167244051	0.011	14306	genus Lachnoclostridiumgenus Lachnoclostridium|| id:ebi-a-GCST90017020	TRUE	reported	igd	2	TRUE	0.001	14306	395640	TRUE	3.99096e-05	19.783
rs1997204	C	T	C	T	0.108	-0.041	0.962	395640	0.319	0.041	Hashimoto thyroiditis	igd	12	102046595	0.024	14306	genus Lachnoclostridiumgenus Lachnoclostridium|| id:ebi-a-GCST90017020	TRUE	reported	igd	2	TRUE	0.001	14306	395640	TRUE	2.67616e-05	19.941
rs2385421	A	G	A	G	0.075	-0.03	0.104	395640	0.237	0.025	Hashimoto thyroiditis	igd	18	19743455	0.018	14306	genus Lachnoclostridiumgenus Lachnoclostridium|| id:ebi-a-GCST90017020	TRUE	reported	igd	2	TRUE	0.001	14306	395640	TRUE	0.000125865	17.046
rs3821998	C	A	C	A	-0.086	-0.043	0.099	395640	0.105	0.027	Hashimoto thyroiditis	igd	4	38694566	0.019	14306	genus Lachnoclostridiumgenus Lachnoclostridium|| id:ebi-a-GCST90017020	TRUE	reported	igd	2	TRUE	0.001	14306	395640	TRUE	4.03192e-05	20.144
rs4738679	A	G	A	G	0.052	-0.014	0.708	395640	0.41	0.017	Hashimoto thyroiditis	igd	8	59370320	0.011	14306	genus Lachnoclostridiumgenus Lachnoclostridium|| id:ebi-a-GCST90017020	TRUE	reported	igd	2	TRUE	0.001	14306	395640	TRUE	1.51304e-05	20.813
rs6112314	A	C	A	C	-0.056	-0.014	0.43	395640	0.408	0.017	Hashimoto thyroiditis	igd	20	19300846	0.011	14306	genus Lachnoclostridiumgenus Lachnoclostridium|| id:ebi-a-GCST90017020	TRUE	reported	igd	2	TRUE	0.002	14306	395640	TRUE	7.60936e-07	26.964
rs615997	T	C	T	C	0.051	-0.015	0.582	395640	0.365	0.017	Hashimoto thyroiditis	igd	3	23037786	0.011	14306	genus Lachnoclostridiumgenus Lachnoclostridium|| id:ebi-a-GCST90017020	TRUE	reported	igd	2	TRUE	0.002	14306	395640	TRUE	5.34171e-06	23.094
rs62285313	A	G	A	G	0.086	0.023	0.105	395640	0.42	0.029	Hashimoto thyroiditis	igd	3	177470032	0.018	14306	genus Lachnoclostridiumgenus Lachnoclostridium|| id:ebi-a-GCST90017020	TRUE	reported	igd	2	TRUE	0.002	14306	395640	TRUE	6.0615e-06	22.655
rs72829893	G	T	G	T	0.117	0.042	0.048	395640	0.133	0.028	Hashimoto thyroiditis	igd	17	46694541	0.027	14306	genus Lachnoclostridiumgenus Lachnoclostridium|| id:ebi-a-GCST90017020	TRUE	reported	igd	2	TRUE	0.001	14306	395640	TRUE	5.75802e-05	19.198
rs78068103	A	G	A	G	0.089	-0.029	0.245	395640	0.24	0.025	Hashimoto thyroiditis	igd	17	13816159	0.019	14306	genus Lachnoclostridiumgenus Lachnoclostridium|| id:ebi-a-GCST90017020	TRUE	reported	igd	2	TRUE	0.001	14306	395640	TRUE	2.03755e-05	20.814
rs789029	C	T	C	T	-0.064	-0.028	0.207	395640	0.225	0.023	Hashimoto thyroiditis	igd	18	1053252	0.014	14306	genus Lachnoclostridiumgenus Lachnoclostridium|| id:ebi-a-GCST90017020	TRUE	reported	igd	2	TRUE	0.002	14306	395640	TRUE	1.43771e-05	21.603
rs10093861	G	A	G	A	-0.057	0.002	0.569	395640	0.919	0.017	Hashimoto thyroiditis	igd	8	121244406	0.012	14306	genus Lachnospiraceae FCS020 groupgenus Lachnospiraceae FCS020 group|| id:ebi-a-GCST90017021	TRUE	reported	igd	2	TRUE	0.002	14306	395640	TRUE	4.37736e-06	22.048
rs1254846	A	G	A	G	-0.106	-0.029	0.942	395640	0.228	0.024	Hashimoto thyroiditis	igd	10	44346094	0.023	14306	genus Lachnospiraceae FCS020 groupgenus Lachnospiraceae FCS020 group|| id:ebi-a-GCST90017021	TRUE	reported	igd	2	TRUE	0.001	14306	395640	TRUE	2.12958e-05	20.771
rs1363769	C	T	C	T	0.201	-0.09	0.896	395640	0.026	0.04	Hashimoto thyroiditis	igd	19	17865305	0.045	14306	genus Lachnospiraceae FCS020 groupgenus Lachnospiraceae FCS020 group|| id:ebi-a-GCST90017021	TRUE	reported	igd	2	TRUE	0.001	14306	395640	TRUE	7.2169e-05	19.933
rs2322265	C	T	C	T	-0.067	-0.013	0.173	395640	0.491	0.019	Hashimoto thyroiditis	igd	4	166588085	0.014	14306	genus Lachnospiraceae FCS020 groupgenus Lachnospiraceae FCS020 group|| id:ebi-a-GCST90017021	TRUE	reported	igd	2	TRUE	0.002	14306	395640	TRUE	7.00942e-06	22.149
rs2862811	C	T	C	T	-0.056	-0.014	0.577	395640	0.438	0.018	Hashimoto thyroiditis	igd	3	165996415	0.012	14306	genus Lachnospiraceae FCS020 groupgenus Lachnospiraceae FCS020 group|| id:ebi-a-GCST90017021	TRUE	reported	igd	2	TRUE	0.002	14306	395640	TRUE	1.01931e-05	21.535
rs35035870	T	C	T	C	-0.191	-0.02	0.037	395640	0.643	0.043	Hashimoto thyroiditis	igd	11	3248876	0.041	14306	genus Lachnospiraceae FCS020 groupgenus Lachnospiraceae FCS020 group|| id:ebi-a-GCST90017021	TRUE	reported	igd	2	TRUE	0.001	14306	395640	TRUE	9.38646e-06	21.158
rs3999074	G	T	G	T	-0.055	-0.016	0.508	395640	0.336	0.017	Hashimoto thyroiditis	igd	10	65563647	0.012	14306	genus Lachnospiraceae FCS020 groupgenus Lachnospiraceae FCS020 group|| id:ebi-a-GCST90017021	TRUE	reported	igd	2	TRUE	0.001	14306	395640	TRUE	2.06321e-05	20.418
rs4452603	T	G	T	G	0.06	-0.025	0.299	395640	0.185	0.019	Hashimoto thyroiditis	igd	6	71966268	0.014	14306	genus Lachnospiraceae FCS020 groupgenus Lachnospiraceae FCS020 group|| id:ebi-a-GCST90017021	TRUE	reported	igd	2	TRUE	0.001	14306	395640	TRUE	3.83652e-05	19.748
rs7249113	G	A	G	A	0.068	0.009	0.324	395640	0.62	0.018	Hashimoto thyroiditis	igd	19	2571232	0.013	14306	genus Lachnospiraceae FCS020 groupgenus Lachnospiraceae FCS020 group|| id:ebi-a-GCST90017021	TRUE	reported	igd	2	TRUE	0.002	14306	395640	TRUE	9.28099e-07	25.907
rs72793667	A	G	A	G	-0.117	-0.036	0.06	395640	0.404	0.043	Hashimoto thyroiditis	igd	2	53946431	0.025	14306	genus Lachnospiraceae FCS020 groupgenus Lachnospiraceae FCS020 group|| id:ebi-a-GCST90017021	TRUE	reported	igd	2	TRUE	0.002	14306	395640	TRUE	6.82471e-06	22.467
rs9308097	G	A	G	A	-0.055	0.025	0.566	395640	0.128	0.016	Hashimoto thyroiditis	igd	4	165786478	0.012	14306	genus Lachnospiraceae FCS020 groupgenus Lachnospiraceae FCS020 group|| id:ebi-a-GCST90017021	TRUE	reported	igd	2	TRUE	0.001	14306	395640	TRUE	3.87313e-05	20.057
rs9788306	C	T	C	T	-0.063	0.023	0.304	395640	0.198	0.018	Hashimoto thyroiditis	igd	13	40419314	0.013	14306	genus Lachnospiraceae FCS020 groupgenus Lachnospiraceae FCS020 group|| id:ebi-a-GCST90017021	TRUE	reported	igd	2	TRUE	0.002	14306	395640	TRUE	7.56438e-06	23.074
rs117467633	T	C	T	C	-0.17	0.04	0.068	395640	0.357	0.044	Hashimoto thyroiditis	igd	17	21157406	0.038	14306	genus Lachnospiraceae NC2004 groupgenus Lachnospiraceae NC2004 group|| id:ebi-a-GCST90017022	TRUE	reported	igd	2	TRUE	0.001	14306	395640	TRUE	2.94647e-05	19.612
rs12127733	G	A	G	A	0.115	0.017	0.156	395640	0.422	0.022	Hashimoto thyroiditis	igd	1	234157721	0.025	14306	genus Lachnospiraceae NC2004 groupgenus Lachnospiraceae NC2004 group|| id:ebi-a-GCST90017022	TRUE	reported	igd	2	TRUE	0.002	14306	395640	TRUE	8.6377e-06	21.922
rs12208226	C	A	C	A	-0.155	0.025	0.066	395640	0.374	0.028	Hashimoto thyroiditis	igd	6	22725908	0.034	14306	genus Lachnospiraceae NC2004 groupgenus Lachnospiraceae NC2004 group|| id:ebi-a-GCST90017022	TRUE	reported	igd	2	TRUE	0.001	14306	395640	TRUE	1.71945e-05	20.668
rs12863463	G	A	G	A	-0.156	-0.013	0.055	395640	0.688	0.032	Hashimoto thyroiditis	igd	13	47512191	0.035	14306	genus Lachnospiraceae NC2004 groupgenus Lachnospiraceae NC2004 group|| id:ebi-a-GCST90017022	TRUE	reported	igd	2	TRUE	0.001	14306	395640	TRUE	1.23215e-05	20.498
rs17067076	G	A	G	A	-0.155	-0.01	0.174	395640	0.697	0.025	Hashimoto thyroiditis	igd	18	58229086	0.035	14306	genus Lachnospiraceae NC2004 groupgenus Lachnospiraceae NC2004 group|| id:ebi-a-GCST90017022	TRUE	reported	igd	2	TRUE	0.001	14306	395640	TRUE	2.24297e-05	19.277
rs1928659	T	C	T	C	0.103	-0.007	0.172	395640	0.734	0.021	Hashimoto thyroiditis	igd	9	29334137	0.023	14306	genus Lachnospiraceae NC2004 groupgenus Lachnospiraceae NC2004 group|| id:ebi-a-GCST90017022	TRUE	reported	igd	2	TRUE	0.001	14306	395640	TRUE	1.17154e-05	20.498
rs1929743	T	C	T	C	0.084	-0.01	0.324	395640	0.578	0.017	Hashimoto thyroiditis	igd	13	76829562	0.019	14306	genus Lachnospiraceae NC2004 groupgenus Lachnospiraceae NC2004 group|| id:ebi-a-GCST90017022	TRUE	reported	igd	2	TRUE	0.001	14306	395640	TRUE	2.4781e-05	19.351
rs3756315	A	G	A	G	-0.088	0.002	0.342	395640	0.913	0.018	Hashimoto thyroiditis	igd	5	149544722	0.019	14306	genus Lachnospiraceae NC2004 groupgenus Lachnospiraceae NC2004 group|| id:ebi-a-GCST90017022	TRUE	reported	igd	2	TRUE	0.002	14306	395640	TRUE	4.52711e-06	21.99
rs6116753	G	A	G	A	0.099	0.006	0.245	395640	0.783	0.021	Hashimoto thyroiditis	igd	20	5330700	0.021	14306	genus Lachnospiraceae NC2004 groupgenus Lachnospiraceae NC2004 group|| id:ebi-a-GCST90017022	TRUE	reported	igd	2	TRUE	0.002	14306	395640	TRUE	3.83843e-06	22.623
rs2861203	G	A	G	A	0.057	0.014	0.279	395640	0.449	0.018	Hashimoto thyroiditis	igd	3	172950553	0.013	14306	genus Lachnospiraceae ND3007 groupgenus Lachnospiraceae ND3007 group|| id:ebi-a-GCST90017023	TRUE	reported	igd	2	TRUE	0.001	14306	395640	TRUE	1.91362e-05	20.218
rs72776675	T	C	T	C	-0.065	-0.011	0.16	395640	0.617	0.022	Hashimoto thyroiditis	igd	10	14137663	0.015	14306	genus Lachnospiraceae ND3007 groupgenus Lachnospiraceae ND3007 group|| id:ebi-a-GCST90017023	TRUE	reported	igd	2	TRUE	0.001	14306	395640	TRUE	2.65159e-05	19.123
rs9932954	A	G	A	G	-0.056	0.024	0.422	395640	0.162	0.017	Hashimoto thyroiditis	igd	16	1100633	0.012	14306	genus Lachnospiraceae ND3007 groupgenus Lachnospiraceae ND3007 group|| id:ebi-a-GCST90017023	TRUE	reported	igd	2	TRUE	0.002	14306	395640	TRUE	6.9144e-06	23.467
rs10952110	G	T	G	T	0.049	-0.012	0.54	395640	0.464	0.017	Hashimoto thyroiditis	igd	7	8497922	0.011	14306	genus Lachnospiraceae NK4A136 groupgenus Lachnospiraceae NK4A136 group|| id:ebi-a-GCST90017024	TRUE	reported	igd	2	TRUE	0.001	14306	395640	TRUE	2.30179e-05	19.797
rs11263806	A	G	A	G	-0.052	0.007	0.273	395640	0.713	0.018	Hashimoto thyroiditis	igd	17	35240097	0.012	14306	genus Lachnospiraceae NK4A136 groupgenus Lachnospiraceae NK4A136 group|| id:ebi-a-GCST90017024	TRUE	reported	igd	2	TRUE	0.001	14306	395640	TRUE	1.39959e-05	20.189
rs12611395	G	A	G	A	0.09	-0.028	0.901	395640	0.319	0.028	Hashimoto thyroiditis	igd	19	21806125	0.02	14306	genus Lachnospiraceae NK4A136 groupgenus Lachnospiraceae NK4A136 group|| id:ebi-a-GCST90017024	TRUE	reported	igd	2	TRUE	0.001	14306	395640	TRUE	2.10326e-05	20.435
rs160061	G	A	G	A	-0.051	0	0.497	395640	0.987	0.016	Hashimoto thyroiditis	igd	5	6116659	0.011	14306	genus Lachnospiraceae NK4A136 groupgenus Lachnospiraceae NK4A136 group|| id:ebi-a-GCST90017024	TRUE	reported	igd	2	TRUE	0.002	14306	395640	TRUE	3.08521e-06	22.596
rs28540839	A	C	A	C	0.051	-0.026	0.404	395640	0.123	0.017	Hashimoto thyroiditis	igd	8	84735080	0.011	14306	genus Lachnospiraceae NK4A136 groupgenus Lachnospiraceae NK4A136 group|| id:ebi-a-GCST90017024	TRUE	reported	igd	2	TRUE	0.001	14306	395640	TRUE	2.38681e-05	21.124
rs2880566	T	C	T	C	0.06	0.014	0.175	395640	0.542	0.023	Hashimoto thyroiditis	igd	17	30016653	0.013	14306	genus Lachnospiraceae NK4A136 groupgenus Lachnospiraceae NK4A136 group|| id:ebi-a-GCST90017024	TRUE	reported	igd	2	TRUE	0.001	14306	395640	TRUE	2.05885e-05	19.815
rs4955932	T	C	T	C	-0.049	-0.02	0.37	395640	0.233	0.017	Hashimoto thyroiditis	igd	3	55181375	0.011	14306	genus Lachnospiraceae NK4A136 groupgenus Lachnospiraceae NK4A136 group|| id:ebi-a-GCST90017024	TRUE	reported	igd	2	TRUE	0.001	14306	395640	TRUE	2.69301e-05	20.253
rs59805249	T	C	T	C	0.094	-0.02	0.126	395640	0.446	0.027	Hashimoto thyroiditis	igd	5	90289997	0.021	14306	genus Lachnospiraceae NK4A136 groupgenus Lachnospiraceae NK4A136 group|| id:ebi-a-GCST90017024	TRUE	reported	igd	2	TRUE	0.001	14306	395640	TRUE	1.88101e-05	20.261
rs68104925	T	C	T	C	-0.055	-0.035	0.307	395640	0.048	0.018	Hashimoto thyroiditis	igd	14	100177681	0.012	14306	genus Lachnospiraceae NK4A136 groupgenus Lachnospiraceae NK4A136 group|| id:ebi-a-GCST90017024	TRUE	reported	igd	2	TRUE	0.002	14306	395640	TRUE	1.67476e-05	22.647
rs7073658	G	T	G	T	0.05	-0.002	0.571	395640	0.919	0.016	Hashimoto thyroiditis	igd	10	62175024	0.011	14306	genus Lachnospiraceae NK4A136 groupgenus Lachnospiraceae NK4A136 group|| id:ebi-a-GCST90017024	TRUE	reported	igd	2	TRUE	0.001	14306	395640	TRUE	8.43017e-06	20.745
rs73044693	A	G	A	G	-0.108	-0.043	0.083	395640	0.208	0.034	Hashimoto thyroiditis	igd	19	51256120	0.023	14306	genus Lachnospiraceae NK4A136 groupgenus Lachnospiraceae NK4A136 group|| id:ebi-a-GCST90017024	TRUE	reported	igd	2	TRUE	0.002	14306	395640	TRUE	1.29517e-05	21.9
rs7616165	G	T	G	T	-0.231	-0.068	0.052	395640	0.176	0.05	Hashimoto thyroiditis	igd	3	190415145	0.048	14306	genus Lachnospiraceae NK4A136 groupgenus Lachnospiraceae NK4A136 group|| id:ebi-a-GCST90017024	TRUE	reported	igd	2	TRUE	0.002	14306	395640	TRUE	9.40957e-06	22.739
rs76193507	A	G	A	G	-0.23	0.023	0.051	395640	0.445	0.03	Hashimoto thyroiditis	igd	3	161749981	0.05	14306	genus Lachnospiraceae NK4A136 groupgenus Lachnospiraceae NK4A136 group|| id:ebi-a-GCST90017024	TRUE	reported	igd	2	TRUE	0.001	14306	395640	TRUE	1.23249e-05	21.129
rs7832116	A	G	A	G	-0.071	-0.013	0.182	395640	0.58	0.024	Hashimoto thyroiditis	igd	8	4842929	0.015	14306	genus Lachnospiraceae NK4A136 groupgenus Lachnospiraceae NK4A136 group|| id:ebi-a-GCST90017024	TRUE	reported	igd	2	TRUE	0.002	14306	395640	TRUE	6.06761e-06	22.199
rs954878	A	G	A	G	-0.052	0.021	0.425	395640	0.222	0.017	Hashimoto thyroiditis	igd	1	54578401	0.011	14306	genus Lachnospiraceae NK4A136 groupgenus Lachnospiraceae NK4A136 group|| id:ebi-a-GCST90017024	TRUE	reported	igd	2	TRUE	0.002	14306	395640	TRUE	8.18787e-06	22.782
rs12131224	C	T	C	T	0.117	0.008	0.096	395640	0.769	0.027	Hashimoto thyroiditis	igd	1	166199362	0.026	14306	genus Lachnospiraceae UCG001genus Lachnospiraceae UCG001|| id:ebi-a-GCST90017025	TRUE	reported	igd	2	TRUE	0.001	14306	395640	TRUE	1.16622e-05	20.424
rs2050911	G	A	G	A	0.075	-0.01	0.265	395640	0.552	0.018	Hashimoto thyroiditis	igd	1	82384407	0.015	14306	genus Lachnospiraceae UCG001genus Lachnospiraceae UCG001|| id:ebi-a-GCST90017025	TRUE	reported	igd	2	TRUE	0.002	14306	395640	TRUE	2.82269e-06	23.831
rs2371284	C	T	C	T	0.076	0.008	0.799	395640	0.684	0.02	Hashimoto thyroiditis	igd	12	56256262	0.017	14306	genus Lachnospiraceae UCG001genus Lachnospiraceae UCG001|| id:ebi-a-GCST90017025	TRUE	reported	igd	2	TRUE	0.001	14306	395640	TRUE	1.54647e-05	20.056
rs437876	T	C	T	C	0.078	0.003	0.52	395640	0.886	0.017	Hashimoto thyroiditis	igd	3	42568440	0.014	14306	genus Lachnospiraceae UCG001genus Lachnospiraceae UCG001|| id:ebi-a-GCST90017025	TRUE	reported	igd	2	TRUE	0.002	14306	395640	TRUE	1.18545e-07	29.376
rs4981345	T	C	T	C	-0.068	-0.001	0.337	395640	0.975	0.018	Hashimoto thyroiditis	igd	14	21455973	0.015	14306	genus Lachnospiraceae UCG001genus Lachnospiraceae UCG001|| id:ebi-a-GCST90017025	TRUE	reported	igd	2	TRUE	0.001	14306	395640	TRUE	8.00934e-06	20.717
rs573933	T	C	T	C	-0.108	0	0.115	395640	0.991	0.026	Hashimoto thyroiditis	igd	9	14477851	0.023	14306	genus Lachnospiraceae UCG001genus Lachnospiraceae UCG001|| id:ebi-a-GCST90017025	TRUE	reported	igd	2	TRUE	0.002	14306	395640	TRUE	5.14776e-06	21.565
rs62496417	T	G	T	G	-0.075	-0.003	0.214	395640	0.892	0.02	Hashimoto thyroiditis	igd	7	96965504	0.017	14306	genus Lachnospiraceae UCG001genus Lachnospiraceae UCG001|| id:ebi-a-GCST90017025	TRUE	reported	igd	2	TRUE	0.001	14306	395640	TRUE	1.02514e-05	20.41
rs7341608	T	C	T	C	-0.078	0.008	0.135	395640	0.731	0.024	Hashimoto thyroiditis	igd	8	56839500	0.018	14306	genus Lachnospiraceae UCG001genus Lachnospiraceae UCG001|| id:ebi-a-GCST90017025	TRUE	reported	igd	2	TRUE	0.001	14306	395640	TRUE	1.91745e-05	19.514
rs74034332	G	A	G	A	0.168	-0.031	0.05	395640	0.38	0.035	Hashimoto thyroiditis	igd	16	79092359	0.038	14306	genus Lachnospiraceae UCG001genus Lachnospiraceae UCG001|| id:ebi-a-GCST90017025	TRUE	reported	igd	2	TRUE	0.001	14306	395640	TRUE	3.33387e-05	19.288
rs78848836	A	G	A	G	-0.119	-0.011	0.095	395640	0.684	0.027	Hashimoto thyroiditis	igd	1	53773248	0.026	14306	genus Lachnospiraceae UCG001genus Lachnospiraceae UCG001|| id:ebi-a-GCST90017025	TRUE	reported	igd	2	TRUE	0.001	14306	395640	TRUE	9.94213e-06	20.942
rs8104225	A	G	A	G	0.089	-0.09	0.15	395640	0.253	0.079	Hashimoto thyroiditis	igd	19	13962924	0.02	14306	genus Lachnospiraceae UCG001genus Lachnospiraceae UCG001|| id:ebi-a-GCST90017025	TRUE	reported	igd	2	TRUE	0.001	14306	395640	TRUE	2.45314e-05	20.369
rs9403580	C	T	C	T	0.108	-0.012	0.212	395640	0.612	0.023	Hashimoto thyroiditis	igd	6	145006780	0.023	14306	genus Lachnospiraceae UCG001genus Lachnospiraceae UCG001|| id:ebi-a-GCST90017025	TRUE	reported	igd	2	TRUE	0.002	14306	395640	TRUE	6.40246e-06	22.011
rs985416	T	C	T	C	-0.097	-0.022	0.807	395640	0.315	0.022	Hashimoto thyroiditis	igd	3	148269083	0.018	14306	genus Lachnospiraceae UCG001genus Lachnospiraceae UCG001|| id:ebi-a-GCST90017025	TRUE	reported	igd	2	TRUE	0.002	14306	395640	TRUE	4.34342e-07	28.481
rs11128180	A	G	A	G	0.065	-0.049	0.249	395640	0.011	0.019	Hashimoto thyroiditis	igd	3	70592215	0.014	14306	genus Lachnospiraceae UCG004genus Lachnospiraceae UCG004|| id:ebi-a-GCST90017026	TRUE	reported	igd	2	TRUE	0.001	14306	395640	TRUE	4.70204e-05	21.404
rs12072562	T	C	T	C	0.133	0.01	0.057	395640	0.821	0.044	Hashimoto thyroiditis	igd	1	105287469	0.03	14306	genus Lachnospiraceae UCG004genus Lachnospiraceae UCG004|| id:ebi-a-GCST90017026	TRUE	reported	igd	2	TRUE	0.001	14306	395640	TRUE	2.00729e-05	19.225
rs12673420	G	A	G	A	0.055	0.009	0.454	395640	0.58	0.016	Hashimoto thyroiditis	igd	7	71303007	0.012	14306	genus Lachnospiraceae UCG004genus Lachnospiraceae UCG004|| id:ebi-a-GCST90017026	TRUE	reported	igd	2	TRUE	0.002	14306	395640	TRUE	6.92063e-06	21.931
rs12747809	A	G	A	G	0.062	-0.028	0.568	395640	0.123	0.018	Hashimoto thyroiditis	igd	1	240359089	0.013	14306	genus Lachnospiraceae UCG004genus Lachnospiraceae UCG004|| id:ebi-a-GCST90017026	TRUE	reported	igd	2	TRUE	0.002	14306	395640	TRUE	4.84239e-06	24.489
rs12894272	G	A	G	A	-0.058	-0.023	0.578	395640	0.187	0.017	Hashimoto thyroiditis	igd	14	40536481	0.013	14306	genus Lachnospiraceae UCG004genus Lachnospiraceae UCG004|| id:ebi-a-GCST90017026	TRUE	reported	igd	2	TRUE	0.001	14306	395640	TRUE	1.70371e-05	21.436
rs233486	G	A	G	A	0.08	0.01	0.89	395640	0.691	0.024	Hashimoto thyroiditis	igd	6	14817584	0.018	14306	genus Lachnospiraceae UCG004genus Lachnospiraceae UCG004|| id:ebi-a-GCST90017026	TRUE	reported	igd	2	TRUE	0.001	14306	395640	TRUE	1.40299e-05	20.231
rs2444793	T	C	T	C	0.054	0.017	0.533	395640	0.317	0.017	Hashimoto thyroiditis	igd	6	81318836	0.012	14306	genus Lachnospiraceae UCG004genus Lachnospiraceae UCG004|| id:ebi-a-GCST90017026	TRUE	reported	igd	2	TRUE	0.001	14306	395640	TRUE	1.55502e-05	21.064
rs2726805	A	G	A	G	0.055	0	0.344	395640	0.986	0.017	Hashimoto thyroiditis	igd	4	183247601	0.012	14306	genus Lachnospiraceae UCG004genus Lachnospiraceae UCG004|| id:ebi-a-GCST90017026	TRUE	reported	igd	2	TRUE	0.001	14306	395640	TRUE	8.44398e-06	20.594
rs2882478	G	A	G	A	-0.058	-0.005	0.44	395640	0.753	0.016	Hashimoto thyroiditis	igd	2	49904589	0.012	14306	genus Lachnospiraceae UCG004genus Lachnospiraceae UCG004|| id:ebi-a-GCST90017026	TRUE	reported	igd	2	TRUE	0.002	14306	395640	TRUE	2.24427e-06	23.782
rs35182105	A	G	A	G	-0.11	-0.055	0.054	395640	0.139	0.037	Hashimoto thyroiditis	igd	12	24572337	0.024	14306	genus Lachnospiraceae UCG004genus Lachnospiraceae UCG004|| id:ebi-a-GCST90017026	TRUE	reported	igd	2	TRUE	0.001	14306	395640	TRUE	3.0162e-05	20.522
rs6656451	T	C	T	C	0.054	0.039	0.42	395640	0.018	0.017	Hashimoto thyroiditis	igd	1	65990422	0.012	14306	genus Lachnospiraceae UCG004genus Lachnospiraceae UCG004|| id:ebi-a-GCST90017026	TRUE	reported	igd	2	TRUE	0.001	14306	395640	TRUE	5.63281e-05	20.703
rs7629954	A	G	A	G	0.108	-0.009	0.067	395640	0.833	0.04	Hashimoto thyroiditis	igd	3	154242406	0.024	14306	genus Lachnospiraceae UCG004genus Lachnospiraceae UCG004|| id:ebi-a-GCST90017026	TRUE	reported	igd	2	TRUE	0.001	14306	395640	TRUE	9.39167e-06	20.717
rs10741777	T	C	T	C	-0.097	0.023	0.313	395640	0.19	0.018	Hashimoto thyroiditis	igd	11	19572557	0.019	14306	genus Lachnospiraceae UCG008genus Lachnospiraceae UCG008|| id:ebi-a-GCST90017027	TRUE	reported	igd	2	TRUE	0.002	14306	395640	TRUE	3.09117e-06	24.994
rs10793103	T	C	T	C	-0.097	-0.012	0.544	395640	0.486	0.017	Hashimoto thyroiditis	igd	11	74391775	0.018	14306	genus Lachnospiraceae UCG008genus Lachnospiraceae UCG008|| id:ebi-a-GCST90017027	TRUE	reported	igd	2	TRUE	0.002	14306	395640	TRUE	2.63636e-07	28.889
rs10801803	G	A	G	A	-0.117	0.02	0.144	395640	0.374	0.023	Hashimoto thyroiditis	igd	1	90818872	0.024	14306	genus Lachnospiraceae UCG008genus Lachnospiraceae UCG008|| id:ebi-a-GCST90017027	TRUE	reported	igd	2	TRUE	0.002	14306	395640	TRUE	5.0554e-06	23.178
rs13024781	T	C	T	C	-0.08	-0.003	0.485	395640	0.866	0.016	Hashimoto thyroiditis	igd	2	168628871	0.017	14306	genus Lachnospiraceae UCG008genus Lachnospiraceae UCG008|| id:ebi-a-GCST90017027	TRUE	reported	igd	2	TRUE	0.002	14306	395640	TRUE	3.94558e-06	22.38
rs57091572	A	G	A	G	-0.11	0.015	0.145	395640	0.533	0.024	Hashimoto thyroiditis	igd	6	81214803	0.024	14306	genus Lachnospiraceae UCG008genus Lachnospiraceae UCG008|| id:ebi-a-GCST90017027	TRUE	reported	igd	2	TRUE	0.002	14306	395640	TRUE	7.3256e-06	21.937
rs57254474	G	A	G	A	0.089	0.011	0.393	395640	0.842	0.057	Hashimoto thyroiditis	igd	8	23071054	0.02	14306	genus Lachnospiraceae UCG008genus Lachnospiraceae UCG008|| id:ebi-a-GCST90017027	TRUE	reported	igd	2	TRUE	0.001	14306	395640	TRUE	1.44495e-05	19.837
rs61944774	A	G	A	G	0.18	0.002	0.061	395640	0.963	0.039	Hashimoto thyroiditis	igd	12	129539818	0.039	14306	genus Lachnospiraceae UCG008genus Lachnospiraceae UCG008|| id:ebi-a-GCST90017027	TRUE	reported	igd	2	TRUE	0.001	14306	395640	TRUE	7.58991e-06	20.855
rs62277846	C	T	C	T	0.102	-0.001	0.183	395640	0.956	0.021	Hashimoto thyroiditis	igd	2	228100140	0.021	14306	genus Lachnospiraceae UCG008genus Lachnospiraceae UCG008|| id:ebi-a-GCST90017027	TRUE	reported	igd	2	TRUE	0.002	14306	395640	TRUE	2.34825e-06	23.212
rs67078837	T	C	T	C	-0.085	-0.03	0.405	395640	0.068	0.017	Hashimoto thyroiditis	igd	4	114220647	0.017	14306	genus Lachnospiraceae UCG008genus Lachnospiraceae UCG008|| id:ebi-a-GCST90017027	TRUE	reported	igd	2	TRUE	0.002	14306	395640	TRUE	6.05308e-06	24.556
rs75356640	G	A	G	A	0.137	-0.066	0.092	395640	0.011	0.026	Hashimoto thyroiditis	igd	15	31697284	0.03	14306	genus Lachnospiraceae UCG008genus Lachnospiraceae UCG008|| id:ebi-a-GCST90017027	TRUE	reported	igd	2	TRUE	0.001	14306	395640	TRUE	7.9391e-05	20.284
rs955844	A	C	A	C	0.112	0.009	0.17	395640	0.702	0.024	Hashimoto thyroiditis	igd	16	84992314	0.023	14306	genus Lachnospiraceae UCG008genus Lachnospiraceae UCG008|| id:ebi-a-GCST90017027	TRUE	reported	igd	2	TRUE	0.002	14306	395640	TRUE	2.05719e-06	24.08
rs10414815	C	T	C	T	-0.105	0.051	0.89	395640	0.21	0.04	Hashimoto thyroiditis	igd	19	42586245	0.023	14306	genus Lachnospiraceae UCG010genus Lachnospiraceae UCG010|| id:ebi-a-GCST90017028	TRUE	reported	igd	2	TRUE	0.001	14306	395640	TRUE	2.39863e-05	20.61
rs11192447	A	G	A	G	0.127	-0.038	0.093	395640	0.273	0.035	Hashimoto thyroiditis	igd	10	83848397	0.024	14306	genus Lachnospiraceae UCG010genus Lachnospiraceae UCG010|| id:ebi-a-GCST90017028	TRUE	reported	igd	2	TRUE	0.002	14306	395640	TRUE	9.47398e-07	27.039
rs12346653	C	T	C	T	0.066	0.012	0.33	395640	0.55	0.02	Hashimoto thyroiditis	igd	9	92267239	0.014	14306	genus Lachnospiraceae UCG010genus Lachnospiraceae UCG010|| id:ebi-a-GCST90017028	TRUE	reported	igd	2	TRUE	0.002	14306	395640	TRUE	6.28799e-06	22.205
rs17730011	G	A	G	A	-0.07	-0.006	0.18	395640	0.778	0.02	Hashimoto thyroiditis	igd	6	84772845	0.016	14306	genus Lachnospiraceae UCG010genus Lachnospiraceae UCG010|| id:ebi-a-GCST90017028	TRUE	reported	igd	2	TRUE	0.001	14306	395640	TRUE	1.42665e-05	19.998
rs2833528	T	C	T	C	0.056	-0.001	0.68	395640	0.959	0.017	Hashimoto thyroiditis	igd	21	33193567	0.013	14306	genus Lachnospiraceae UCG010genus Lachnospiraceae UCG010|| id:ebi-a-GCST90017028	TRUE	reported	igd	2	TRUE	0.001	14306	395640	TRUE	1.62127e-05	19.359
rs336138	G	T	G	T	0.078	0.028	0.132	395640	0.287	0.026	Hashimoto thyroiditis	igd	5	8146371	0.017	14306	genus Lachnospiraceae UCG010genus Lachnospiraceae UCG010|| id:ebi-a-GCST90017028	TRUE	reported	igd	2	TRUE	0.001	14306	395640	TRUE	2.08456e-05	20.573
rs4576377	C	A	C	A	0.057	0.006	0.582	395640	0.741	0.017	Hashimoto thyroiditis	igd	7	81410263	0.013	14306	genus Lachnospiraceae UCG010genus Lachnospiraceae UCG010|| id:ebi-a-GCST90017028	TRUE	reported	igd	2	TRUE	0.001	14306	395640	TRUE	1.29796e-05	20.272
rs72894957	G	A	G	A	0.222	-0.038	0.037	395640	0.484	0.054	Hashimoto thyroiditis	igd	2	185862591	0.049	14306	genus Lachnospiraceae UCG010genus Lachnospiraceae UCG010|| id:ebi-a-GCST90017028	TRUE	reported	igd	2	TRUE	0.001	14306	395640	TRUE	1.3192e-05	20.879
rs74315802	G	T	G	T	0.087	0.044	0.154	395640	0.051	0.022	Hashimoto thyroiditis	igd	14	29872341	0.018	14306	genus Lachnospiraceae UCG010genus Lachnospiraceae UCG010|| id:ebi-a-GCST90017028	TRUE	reported	igd	2	TRUE	0.002	14306	395640	TRUE	1.89386e-05	22.343
rs9981767	A	C	A	C	0.066	0.014	0.305	395640	0.452	0.019	Hashimoto thyroiditis	igd	21	44079875	0.013	14306	genus Lachnospiraceae UCG010genus Lachnospiraceae UCG010|| id:ebi-a-GCST90017028	TRUE	reported	igd	2	TRUE	0.002	14306	395640	TRUE	2.2116e-06	24.63
rs56791201	C	T	C	T	-0.052	0.019	0.514	395640	0.258	0.017	Hashimoto thyroiditis	igd	2	57701660	0.011	14306	genus Lachnospiragenus Lachnospira|| id:ebi-a-GCST90017029	TRUE	reported	igd	2	TRUE	0.002	14306	395640	TRUE	1.15092e-05	21.917
rs11674854	C	T	C	T	-0.085	0.018	0.368	395640	0.748	0.057	Hashimoto thyroiditis	igd	2	28903275	0.018	14306	genus Lactobacillusgenus Lactobacillus|| id:ebi-a-GCST90017030	TRUE	reported	igd	2	TRUE	0.002	14306	395640	TRUE	2.8047e-06	23.338
rs12693845	C	T	C	T	-0.081	0.01	0.329	395640	0.55	0.017	Hashimoto thyroiditis	igd	2	199312684	0.018	14306	genus Lactobacillusgenus Lactobacillus|| id:ebi-a-GCST90017030	TRUE	reported	igd	2	TRUE	0.001	14306	395640	TRUE	1.38285e-05	20.607
rs1530559	G	A	G	A	0.08	-0.005	0.56	395640	0.766	0.017	Hashimoto thyroiditis	igd	2	135755629	0.018	14306	genus Lactobacillusgenus Lactobacillus|| id:ebi-a-GCST90017030	TRUE	reported	igd	2	TRUE	0.001	14306	395640	TRUE	1.21269e-05	20.355
rs16861661	G	A	G	A	-0.183	0.004	0.095	395640	0.892	0.032	Hashimoto thyroiditis	igd	1	18501459	0.038	14306	genus Lactobacillusgenus Lactobacillus|| id:ebi-a-GCST90017030	TRUE	reported	igd	2	TRUE	0.002	14306	395640	TRUE	2.73507e-06	23.049
rs62314653	C	A	C	A	0.188	-0.037	0.06	395640	0.286	0.035	Hashimoto thyroiditis	igd	4	109896462	0.039	14306	genus Lactobacillusgenus Lactobacillus|| id:ebi-a-GCST90017030	TRUE	reported	igd	2	TRUE	0.002	14306	395640	TRUE	7.73557e-06	22.626
rs7399658	G	A	G	A	-0.107	-0.018	0.181	395640	0.406	0.022	Hashimoto thyroiditis	igd	13	23834968	0.022	14306	genus Lactobacillusgenus Lactobacillus|| id:ebi-a-GCST90017030	TRUE	reported	igd	2	TRUE	0.002	14306	395640	TRUE	4.48967e-06	23.313
rs75127669	C	A	C	A	0.14	-0.12	0.076	395640	0.244	0.103	Hashimoto thyroiditis	igd	6	151027636	0.031	14306	genus Lactobacillusgenus Lactobacillus|| id:ebi-a-GCST90017030	TRUE	reported	igd	2	TRUE	0.001	14306	395640	TRUE	2.60894e-05	20.278
rs768253	T	G	T	G	-0.079	-0.017	0.433	395640	0.286	0.016	Hashimoto thyroiditis	igd	8	69010103	0.017	14306	genus Lactobacillusgenus Lactobacillus|| id:ebi-a-GCST90017030	TRUE	reported	igd	2	TRUE	0.001	14306	395640	TRUE	1.50366e-05	21.252
rs77478751	A	G	A	G	-0.22	-0.02	0.073	395640	0.468	0.027	Hashimoto thyroiditis	igd	3	173151665	0.048	14306	genus Lactobacillusgenus Lactobacillus|| id:ebi-a-GCST90017030	TRUE	reported	igd	2	TRUE	0.001	14306	395640	TRUE	1.06641e-05	21.361
rs921925	A	C	A	C	0.099	0.004	0.188	395640	0.834	0.02	Hashimoto thyroiditis	igd	19	6928017	0.02	14306	genus Lactobacillusgenus Lactobacillus|| id:ebi-a-GCST90017030	TRUE	reported	igd	2	TRUE	0.002	14306	395640	TRUE	2.34098e-06	23.495
rs10417872	G	T	G	T	-0.118	-0.012	0.61	395640	0.503	0.018	Hashimoto thyroiditis	igd	19	28767353	0.025	14306	genus Lactococcusgenus Lactococcus|| id:ebi-a-GCST90017031	TRUE	reported	igd	2	TRUE	0.002	14306	395640	TRUE	3.96417e-06	23.276
rs123059	C	T	C	T	0.137	0.002	0.661	395640	0.906	0.02	Hashimoto thyroiditis	igd	17	2699935	0.027	14306	genus Lactococcusgenus Lactococcus|| id:ebi-a-GCST90017031	TRUE	reported	igd	2	TRUE	0.002	14306	395640	TRUE	1.13978e-06	24.769
rs12621813	G	A	G	A	0.108	-0.01	0.381	395640	0.578	0.018	Hashimoto thyroiditis	igd	2	31266049	0.024	14306	genus Lactococcusgenus Lactococcus|| id:ebi-a-GCST90017031	TRUE	reported	igd	2	TRUE	0.001	14306	395640	TRUE	1.46958e-05	20.413
rs17168302	G	A	G	A	0.192	0.043	0.131	395640	0.096	0.026	Hashimoto thyroiditis	igd	7	14650221	0.042	14306	genus Lactococcusgenus Lactococcus|| id:ebi-a-GCST90017031	TRUE	reported	igd	2	TRUE	0.001	14306	395640	TRUE	3.69123e-05	20.402
rs2293361	C	T	C	T	-0.199	0.028	0.115	395640	0.4	0.033	Hashimoto thyroiditis	igd	2	54114864	0.043	14306	genus Lactococcusgenus Lactococcus|| id:ebi-a-GCST90017031	TRUE	reported	igd	2	TRUE	0.001	14306	395640	TRUE	1.17098e-05	21.369
rs4766997	C	T	C	T	0.115	-0.003	0.336	395640	0.867	0.017	Hashimoto thyroiditis	igd	12	113161438	0.024	14306	genus Lactococcusgenus Lactococcus|| id:ebi-a-GCST90017031	TRUE	reported	igd	2	TRUE	0.002	14306	395640	TRUE	2.73664e-06	23.109
rs55910161	C	T	C	T	0.146	0.041	0.138	395640	0.115	0.026	Hashimoto thyroiditis	igd	10	71518643	0.031	14306	genus Lactococcusgenus Lactococcus|| id:ebi-a-GCST90017031	TRUE	reported	igd	2	TRUE	0.002	14306	395640	TRUE	1.16312e-05	22.695
rs6674304	C	T	C	T	0.201	0.01	0.073	395640	0.807	0.04	Hashimoto thyroiditis	igd	1	116887742	0.044	14306	genus Lactococcusgenus Lactococcus|| id:ebi-a-GCST90017031	TRUE	reported	igd	2	TRUE	0.001	14306	395640	TRUE	1.01537e-05	20.619
rs7992246	C	T	C	T	-0.104	0.002	0.631	395640	0.905	0.017	Hashimoto thyroiditis	igd	13	113472525	0.023	14306	genus Lactococcusgenus Lactococcus|| id:ebi-a-GCST90017031	TRUE	reported	igd	2	TRUE	0.001	14306	395640	TRUE	1.01939e-05	20.398
rs11620597	T	C	T	C	0.119	-0.021	0.06	395640	0.702	0.054	Hashimoto thyroiditis	igd	13	86079090	0.027	14306	genus Marvinbryantiagenus Marvinbryantia|| id:ebi-a-GCST90017032	TRUE	reported	igd	2	TRUE	0.001	14306	395640	TRUE	2.16092e-05	19.339
rs1187983	C	T	C	T	-0.094	0.018	0.168	395640	0.491	0.026	Hashimoto thyroiditis	igd	1	58441860	0.019	14306	genus Marvinbryantiagenus Marvinbryantia|| id:ebi-a-GCST90017032	TRUE	reported	igd	2	TRUE	0.002	14306	395640	TRUE	3.70528e-06	23.45
rs146541147	G	A	G	A	0.119	-0.007	0.062	395640	0.891	0.047	Hashimoto thyroiditis	igd	19	4542097	0.027	14306	genus Marvinbryantiagenus Marvinbryantia|| id:ebi-a-GCST90017032	TRUE	reported	igd	2	TRUE	0.001	14306	395640	TRUE	1.54108e-05	19.603
rs2724813	G	A	G	A	0.084	-0.001	0.844	395640	0.969	0.02	Hashimoto thyroiditis	igd	10	12516924	0.017	14306	genus Marvinbryantiagenus Marvinbryantia|| id:ebi-a-GCST90017032	TRUE	reported	igd	2	TRUE	0.002	14306	395640	TRUE	8.63544e-07	25.18
rs2842896	C	T	C	T	-0.065	0.013	0.425	395640	0.449	0.017	Hashimoto thyroiditis	igd	6	132881664	0.013	14306	genus Marvinbryantiagenus Marvinbryantia|| id:ebi-a-GCST90017032	TRUE	reported	igd	2	TRUE	0.002	14306	395640	TRUE	2.34089e-06	24.519
rs2863363	G	A	G	A	-0.063	-0.012	0.646	395640	0.536	0.019	Hashimoto thyroiditis	igd	3	166039765	0.014	14306	genus Marvinbryantiagenus Marvinbryantia|| id:ebi-a-GCST90017032	TRUE	reported	igd	2	TRUE	0.002	14306	395640	TRUE	8.27719e-06	21.688
rs3125832	A	C	A	C	0.068	-0.012	0.3	395640	0.521	0.019	Hashimoto thyroiditis	igd	1	211400180	0.015	14306	genus Marvinbryantiagenus Marvinbryantia|| id:ebi-a-GCST90017032	TRUE	reported	igd	2	TRUE	0.001	14306	395640	TRUE	1.52996e-05	20.477
rs61884471	G	A	G	A	0.124	0.011	0.079	395640	0.694	0.027	Hashimoto thyroiditis	igd	11	45826561	0.025	14306	genus Marvinbryantiagenus Marvinbryantia|| id:ebi-a-GCST90017032	TRUE	reported	igd	2	TRUE	0.002	14306	395640	TRUE	1.26555e-06	25.085
rs72948274	A	C	A	C	-0.126	-0.019	0.059	395640	0.583	0.035	Hashimoto thyroiditis	igd	11	79518683	0.027	14306	genus Marvinbryantiagenus Marvinbryantia|| id:ebi-a-GCST90017032	TRUE	reported	igd	2	TRUE	0.002	14306	395640	TRUE	8.3413e-06	21.546
rs8006832	G	T	G	T	-0.095	-0.039	0.098	395640	0.174	0.029	Hashimoto thyroiditis	igd	14	21577837	0.022	14306	genus Marvinbryantiagenus Marvinbryantia|| id:ebi-a-GCST90017032	TRUE	reported	igd	2	TRUE	0.001	14306	395640	TRUE	4.85247e-05	19.317
rs10202904	G	T	G	T	0.113	0.016	0.445	395640	0.333	0.017	Hashimoto thyroiditis	igd	2	125440268	0.024	14306	genus Methanobrevibactergenus Methanobrevibacter|| id:ebi-a-GCST90017033	TRUE	reported	igd	2	TRUE	0.002	14306	395640	TRUE	8.45074e-06	22.26
rs1334944	T	C	T	C	0.115	0.02	0.347	395640	0.268	0.018	Hashimoto thyroiditis	igd	10	112266046	0.026	14306	genus Methanobrevibactergenus Methanobrevibacter|| id:ebi-a-GCST90017033	TRUE	reported	igd	2	TRUE	0.001	14306	395640	TRUE	2.42397e-05	20.33
rs4802933	G	A	G	A	0.136	-0.02	0.8	395640	0.313	0.019	Hashimoto thyroiditis	igd	19	52925820	0.031	14306	genus Methanobrevibactergenus Methanobrevibacter|| id:ebi-a-GCST90017033	TRUE	reported	igd	2	TRUE	0.001	14306	395640	TRUE	3.54686e-05	19.373
rs6776814	T	C	T	C	-0.189	-0.166	0.06	395640	0.004	0.058	Hashimoto thyroiditis	igd	3	15053083	0.042	14306	genus Methanobrevibactergenus Methanobrevibacter|| id:ebi-a-GCST90017033	TRUE	reported	igd	2	TRUE	0.001	14306	395640	TRUE	0.000104195	20.25
rs76029318	T	C	T	C	0.223	-0.039	0.091	395640	0.235	0.033	Hashimoto thyroiditis	igd	13	41963791	0.045	14306	genus Methanobrevibactergenus Methanobrevibacter|| id:ebi-a-GCST90017033	TRUE	reported	igd	2	TRUE	0.002	14306	395640	TRUE	4.31426e-06	24.06
rs894996	C	A	C	A	0.214	0.016	0.063	395640	0.625	0.033	Hashimoto thyroiditis	igd	4	104418307	0.046	14306	genus Methanobrevibactergenus Methanobrevibacter|| id:ebi-a-GCST90017033	TRUE	reported	igd	2	TRUE	0.002	14306	395640	TRUE	6.1238e-06	22.064
rs10093869	A	G	A	G	-0.058	-0.008	0.319	395640	0.651	0.017	Hashimoto thyroiditis	igd	8	1266824	0.013	14306	genus Odoribactergenus Odoribacter|| id:ebi-a-GCST90017034	TRUE	reported	igd	2	TRUE	0.001	14306	395640	TRUE	8.94833e-06	21.234
rs10423795	T	C	T	C	-0.055	-0.027	0.524	395640	0.114	0.017	Hashimoto thyroiditis	igd	19	49523088	0.012	14306	genus Odoribactergenus Odoribacter|| id:ebi-a-GCST90017034	TRUE	reported	igd	2	TRUE	0.001	14306	395640	TRUE	3.06329e-05	20.657
rs28417404	A	G	A	G	-0.073	-0.007	0.151	395640	0.8	0.028	Hashimoto thyroiditis	igd	14	70944224	0.016	14306	genus Odoribactergenus Odoribacter|| id:ebi-a-GCST90017034	TRUE	reported	igd	2	TRUE	0.001	14306	395640	TRUE	1.20616e-05	20.29
rs4793970	A	G	A	G	-0.058	0.015	0.235	395640	0.389	0.018	Hashimoto thyroiditis	igd	17	46763962	0.013	14306	genus Odoribactergenus Odoribacter|| id:ebi-a-GCST90017034	TRUE	reported	igd	2	TRUE	0.001	14306	395640	TRUE	2.42726e-05	19.912
rs6856150	A	G	A	G	-0.088	0.032	0.864	395640	0.198	0.025	Hashimoto thyroiditis	igd	4	11907559	0.019	14306	genus Odoribactergenus Odoribacter|| id:ebi-a-GCST90017034	TRUE	reported	igd	2	TRUE	0.001	14306	395640	TRUE	2.42734e-05	20.635
rs74553962	T	G	T	G	0.121	-0.024	0.069	395640	0.457	0.032	Hashimoto thyroiditis	igd	8	69677480	0.026	14306	genus Odoribactergenus Odoribacter|| id:ebi-a-GCST90017034	TRUE	reported	igd	2	TRUE	0.001	14306	395640	TRUE	1.20049e-05	21.146
rs77779484	G	A	G	A	-0.133	0.014	0.055	395640	0.694	0.035	Hashimoto thyroiditis	igd	12	67655943	0.027	14306	genus Odoribactergenus Odoribacter|| id:ebi-a-GCST90017034	TRUE	reported	igd	2	TRUE	0.002	14306	395640	TRUE	1.52025e-06	24.713
rs1035588	A	G	A	G	-0.108	0.015	0.44	395640	0.37	0.017	Hashimoto thyroiditis	igd	2	150077190	0.024	14306	genus Olsenellagenus Olsenella|| id:ebi-a-GCST90017035	TRUE	reported	igd	2	TRUE	0.001	14306	395640	TRUE	1.57713e-05	20.85
rs17148768	G	A	G	A	0.14	0.007	0.145	395640	0.755	0.022	Hashimoto thyroiditis	igd	10	10777085	0.03	14306	genus Olsenellagenus Olsenella|| id:ebi-a-GCST90017035	TRUE	reported	igd	2	TRUE	0.002	14306	395640	TRUE	4.08241e-06	22.57
rs2759329	A	G	A	G	0.111	0.003	0.673	395640	0.867	0.017	Hashimoto thyroiditis	igd	1	231960352	0.024	14306	genus Olsenellagenus Olsenella|| id:ebi-a-GCST90017035	TRUE	reported	igd	2	TRUE	0.002	14306	395640	TRUE	4.89367e-06	21.947
rs35225860	A	G	A	G	-0.224	0.018	0.06	395640	0.681	0.044	Hashimoto thyroiditis	igd	1	247642270	0.048	14306	genus Olsenellagenus Olsenella|| id:ebi-a-GCST90017035	TRUE	reported	igd	2	TRUE	0.001	14306	395640	TRUE	7.60776e-06	21.486
rs6046522	C	T	C	T	0.123	-0.024	0.253	395640	0.825	0.11	Hashimoto thyroiditis	igd	20	19969568	0.027	14306	genus Olsenellagenus Olsenella|| id:ebi-a-GCST90017035	TRUE	reported	igd	2	TRUE	0.001	14306	395640	TRUE	9.3501e-06	20.743
rs61090148	A	G	A	G	-0.105	0.013	0.441	395640	0.426	0.017	Hashimoto thyroiditis	igd	4	174810498	0.023	14306	genus Olsenellagenus Olsenella|| id:ebi-a-GCST90017035	TRUE	reported	igd	2	TRUE	0.001	14306	395640	TRUE	1.71595e-05	20.515
rs62112538	C	T	C	T	-0.199	-0.044	0.088	395640	0.111	0.027	Hashimoto thyroiditis	igd	19	4925018	0.041	14306	genus Olsenellagenus Olsenella|| id:ebi-a-GCST90017035	TRUE	reported	igd	2	TRUE	0.002	14306	395640	TRUE	6.3549e-06	24.006
rs72691585	C	A	C	A	-0.249	0.025	0.065	395640	0.312	0.025	Hashimoto thyroiditis	igd	9	21884425	0.052	14306	genus Olsenellagenus Olsenella|| id:ebi-a-GCST90017035	TRUE	reported	igd	2	TRUE	0.002	14306	395640	TRUE	6.54773e-06	22.872
rs7540303	C	T	C	T	0.108	0.007	0.415	395640	0.676	0.017	Hashimoto thyroiditis	igd	1	179629191	0.024	14306	genus Olsenellagenus Olsenella|| id:ebi-a-GCST90017035	TRUE	reported	igd	2	TRUE	0.001	14306	395640	TRUE	1.02775e-05	20.892
rs8066522	A	G	A	G	0.107	-0.012	0.654	395640	0.501	0.017	Hashimoto thyroiditis	igd	17	59632873	0.024	14306	genus Olsenellagenus Olsenella|| id:ebi-a-GCST90017035	TRUE	reported	igd	2	TRUE	0.001	14306	395640	TRUE	2.36866e-05	19.64
rs9460691	C	A	C	A	0.12	0.028	0.216	395640	0.174	0.021	Hashimoto thyroiditis	igd	6	10422207	0.027	14306	genus Olsenellagenus Olsenella|| id:ebi-a-GCST90017035	TRUE	reported	igd	2	TRUE	0.001	14306	395640	TRUE	3.6152e-05	19.942
rs11627628	T	C	T	C	0.144	-0.009	0.077	395640	0.774	0.032	Hashimoto thyroiditis	igd	14	21479605	0.029	14306	genus Oscillibactergenus Oscillibacter|| id:ebi-a-GCST90017036	TRUE	reported	igd	2	TRUE	0.002	14306	395640	TRUE	1.45038e-06	24.605
rs11990279	T	C	T	C	-0.082	0.024	0.235	395640	0.262	0.021	Hashimoto thyroiditis	igd	8	11116314	0.018	14306	genus Oscillibactergenus Oscillibacter|| id:ebi-a-GCST90017036	TRUE	reported	igd	2	TRUE	0.001	14306	395640	TRUE	1.87021e-05	20.897
rs12649930	T	G	T	G	0.122	0.041	0.141	395640	0.118	0.026	Hashimoto thyroiditis	igd	4	3656291	0.026	14306	genus Oscillibactergenus Oscillibacter|| id:ebi-a-GCST90017036	TRUE	reported	igd	2	TRUE	0.002	14306	395640	TRUE	1.64871e-05	21.935
rs133832	A	C	A	C	-0.08	0.001	0.273	395640	0.94	0.018	Hashimoto thyroiditis	igd	22	44834707	0.016	14306	genus Oscillibactergenus Oscillibacter|| id:ebi-a-GCST90017036	TRUE	reported	igd	2	TRUE	0.002	14306	395640	TRUE	1.61686e-06	23.993
rs16866406	A	G	A	G	0.099	0.006	0.229	395640	0.795	0.022	Hashimoto thyroiditis	igd	2	179457147	0.021	14306	genus Oscillibactergenus Oscillibacter|| id:ebi-a-GCST90017036	TRUE	reported	igd	2	TRUE	0.002	14306	395640	TRUE	4.17976e-06	22.426
rs16934185	A	G	A	G	-0.13	0.016	0.07	395640	0.555	0.028	Hashimoto thyroiditis	igd	9	1798324	0.028	14306	genus Oscillibactergenus Oscillibacter|| id:ebi-a-GCST90017036	TRUE	reported	igd	2	TRUE	0.001	14306	395640	TRUE	1.03957e-05	21.175
rs234108	A	G	A	G	0.075	0.003	0.376	395640	0.844	0.017	Hashimoto thyroiditis	igd	1	184942671	0.015	14306	genus Oscillibactergenus Oscillibacter|| id:ebi-a-GCST90017036	TRUE	reported	igd	2	TRUE	0.002	14306	395640	TRUE	1.69964e-06	24.116
rs36095275	C	T	C	T	-0.075	0.03	0.406	395640	0.074	0.017	Hashimoto thyroiditis	igd	14	32270129	0.016	14306	genus Oscillibactergenus Oscillibacter|| id:ebi-a-GCST90017036	TRUE	reported	igd	2	TRUE	0.002	14306	395640	TRUE	1.21173e-05	23.005
rs4506202	G	A	G	A	0.071	-0.008	0.43	395640	0.611	0.017	Hashimoto thyroiditis	igd	8	21598077	0.015	14306	genus Oscillibactergenus Oscillibacter|| id:ebi-a-GCST90017036	TRUE	reported	igd	2	TRUE	0.002	14306	395640	TRUE	7.01964e-06	21.825
rs61883564	A	G	A	G	-0.101	0.03	0.135	395640	0.225	0.025	Hashimoto thyroiditis	igd	11	79013843	0.022	14306	genus Oscillibactergenus Oscillibacter|| id:ebi-a-GCST90017036	TRUE	reported	igd	2	TRUE	0.001	14306	395640	TRUE	1.89559e-05	21.029
rs62206502	A	C	A	C	0.068	-0.075	0.543	395640	0.437	0.096	Hashimoto thyroiditis	igd	20	18003390	0.015	14306	genus Oscillibactergenus Oscillibacter|| id:ebi-a-GCST90017036	TRUE	reported	igd	2	TRUE	0.001	14306	395640	TRUE	1.89726e-05	20.271
rs75453768	G	T	G	T	0.122	-0.028	0.093	395640	0.33	0.029	Hashimoto thyroiditis	igd	10	116469806	0.027	14306	genus Oscillibactergenus Oscillibacter|| id:ebi-a-GCST90017036	TRUE	reported	igd	2	TRUE	0.001	14306	395640	TRUE	1.84221e-05	20.667
rs761240	G	T	G	T	0.177	0.011	0.928	395640	0.788	0.039	Hashimoto thyroiditis	igd	20	49507892	0.039	14306	genus Oscillibactergenus Oscillibacter|| id:ebi-a-GCST90017036	TRUE	reported	igd	2	TRUE	0.001	14306	395640	TRUE	1.02674e-05	20.639
rs9393920	G	A	G	A	0.074	0.04	0.479	395640	0.021	0.018	Hashimoto thyroiditis	igd	6	28580593	0.015	14306	genus Oscillibactergenus Oscillibacter|| id:ebi-a-GCST90017036	TRUE	reported	igd	2	TRUE	0.002	14306	395640	TRUE	1.03153e-05	24.294
rs12206468	G	A	G	A	-0.133	-0.031	0.055	395640	0.332	0.032	Hashimoto thyroiditis	igd	6	18093691	0.027	14306	genus Oscillospiragenus Oscillospira|| id:ebi-a-GCST90017037	TRUE	reported	igd	2	TRUE	0.002	14306	395640	TRUE	3.13774e-06	24.319
rs12925026	T	C	T	C	0.136	-0.089	0.07	395640	0.013	0.036	Hashimoto thyroiditis	igd	16	89792856	0.031	14306	genus Oscillospiragenus Oscillospira|| id:ebi-a-GCST90017037	TRUE	reported	igd	2	TRUE	0.001	14306	395640	TRUE	0.000105858	19.534
rs1954532	C	T	C	T	0.083	-0.009	0.844	395640	0.678	0.021	Hashimoto thyroiditis	igd	14	28151415	0.018	14306	genus Oscillospiragenus Oscillospira|| id:ebi-a-GCST90017037	TRUE	reported	igd	2	TRUE	0.002	14306	395640	TRUE	5.2951e-06	22.228
rs28889936	A	C	A	C	0.114	0.011	0.062	395640	0.695	0.029	Hashimoto thyroiditis	igd	4	89483300	0.025	14306	genus Oscillospiragenus Oscillospira|| id:ebi-a-GCST90017037	TRUE	reported	igd	2	TRUE	0.001	14306	395640	TRUE	1.31959e-05	20.348
rs62422654	C	T	C	T	0.09	0.013	0.173	395640	0.534	0.02	Hashimoto thyroiditis	igd	6	170474630	0.02	14306	genus Oscillospiragenus Oscillospira|| id:ebi-a-GCST90017037	TRUE	reported	igd	2	TRUE	0.001	14306	395640	TRUE	1.4336e-05	20.572
rs72866977	A	C	A	C	-0.131	-0.077	0.08	395640	0.015	0.032	Hashimoto thyroiditis	igd	6	56160483	0.028	14306	genus Oscillospiragenus Oscillospira|| id:ebi-a-GCST90017037	TRUE	reported	igd	2	TRUE	0.001	14306	395640	TRUE	4.16836e-05	21.488
rs751183	C	T	C	T	0.077	0.017	0.77	395640	0.416	0.021	Hashimoto thyroiditis	igd	1	76803093	0.017	14306	genus Oscillospiragenus Oscillospira|| id:ebi-a-GCST90017037	TRUE	reported	igd	2	TRUE	0.001	14306	395640	TRUE	2.00982e-05	20.216
rs8076323	A	G	A	G	0.072	-0.006	0.261	395640	0.734	0.018	Hashimoto thyroiditis	igd	17	14881860	0.016	14306	genus Oscillospiragenus Oscillospira|| id:ebi-a-GCST90017037	TRUE	reported	igd	2	TRUE	0.001	14306	395640	TRUE	9.65784e-06	20.885
rs10464997	G	A	G	A	0.138	-0.013	0.245	395640	0.521	0.021	Hashimoto thyroiditis	igd	8	20902693	0.029	14306	genus Oxalobactergenus Oxalobacter|| id:ebi-a-GCST90017038	TRUE	reported	igd	2	TRUE	0.002	14306	395640	TRUE	7.94242e-06	21.814
rs11108500	A	G	A	G	-0.199	-0.018	0.07	395640	0.542	0.03	Hashimoto thyroiditis	igd	12	96819204	0.043	14306	genus Oxalobactergenus Oxalobacter|| id:ebi-a-GCST90017038	TRUE	reported	igd	2	TRUE	0.002	14306	395640	TRUE	8.12318e-06	21.708
rs111966731	T	C	T	C	0.213	-0.001	0.051	395640	0.981	0.03	Hashimoto thyroiditis	igd	15	93941937	0.047	14306	genus Oxalobactergenus Oxalobacter|| id:ebi-a-GCST90017038	TRUE	reported	igd	2	TRUE	0.001	14306	395640	TRUE	9.2657e-06	20.419
rs12002250	A	C	A	C	0.217	0.011	0.054	395640	0.787	0.041	Hashimoto thyroiditis	igd	9	19682558	0.047	14306	genus Oxalobactergenus Oxalobacter|| id:ebi-a-GCST90017038	TRUE	reported	igd	2	TRUE	0.002	14306	395640	TRUE	6.11191e-06	21.679
rs1569853	T	C	T	C	-0.138	-0.007	0.106	395640	0.799	0.026	Hashimoto thyroiditis	igd	6	38550301	0.03	14306	genus Oxalobactergenus Oxalobacter|| id:ebi-a-GCST90017038	TRUE	reported	igd	2	TRUE	0.002	14306	395640	TRUE	6.2344e-06	21.617
rs36057338	G	T	G	T	0.208	-0.014	0.061	395640	0.754	0.045	Hashimoto thyroiditis	igd	4	189935314	0.042	14306	genus Oxalobactergenus Oxalobacter|| id:ebi-a-GCST90017038	TRUE	reported	igd	2	TRUE	0.002	14306	395640	TRUE	1.70746e-06	24.323
rs3862635	C	T	C	T	-0.172	-0.007	0.048	395640	0.813	0.03	Hashimoto thyroiditis	igd	11	126582578	0.039	14306	genus Oxalobactergenus Oxalobacter|| id:ebi-a-GCST90017038	TRUE	reported	igd	2	TRUE	0.001	14306	395640	TRUE	2.16866e-05	19.086
rs4428215	G	A	G	A	0.13	-0.009	0.26	395640	0.643	0.019	Hashimoto thyroiditis	igd	3	171947435	0.024	14306	genus Oxalobactergenus Oxalobacter|| id:ebi-a-GCST90017038	TRUE	reported	igd	2	TRUE	0.002	14306	395640	TRUE	2.04491e-07	28.931
rs6000536	C	T	C	T	-0.131	-0.006	0.141	395640	0.808	0.023	Hashimoto thyroiditis	igd	22	37421469	0.025	14306	genus Oxalobactergenus Oxalobacter|| id:ebi-a-GCST90017038	TRUE	reported	igd	2	TRUE	0.002	14306	395640	TRUE	5.0843e-07	26.637
rs6993398	G	A	G	A	0.127	0.034	0.321	395640	0.103	0.021	Hashimoto thyroiditis	igd	8	115560689	0.028	14306	genus Oxalobactergenus Oxalobacter|| id:ebi-a-GCST90017038	TRUE	reported	igd	2	TRUE	0.001	14306	395640	TRUE	2.95025e-05	20.813
rs736744	T	C	T	C	-0.118	0.005	0.483	395640	0.772	0.017	Hashimoto thyroiditis	igd	9	87514407	0.021	14306	genus Oxalobactergenus Oxalobacter|| id:ebi-a-GCST90017038	TRUE	reported	igd	2	TRUE	0.002	14306	395640	TRUE	5.76881e-08	31.135
rs114567323	T	C	T	C	0.186	-0.176	0.048	395640	0.43	0.223	Hashimoto thyroiditis	igd	3	52354847	0.041	14306	genus Parabacteroidesgenus Parabacteroides|| id:ebi-a-GCST90017039	TRUE	reported	igd	2	TRUE	0.001	14306	395640	TRUE	1.22939e-05	21.18
rs115602804	G	A	G	A	0.103	0.083	0.063	395640	0.003	0.028	Hashimoto thyroiditis	igd	3	191572365	0.022	14306	genus Parabacteroidesgenus Parabacteroides|| id:ebi-a-GCST90017039	TRUE	reported	igd	2	TRUE	0.001	14306	395640	TRUE	6.79275e-05	21.417
rs4236095	A	G	A	G	-0.076	0.044	0.886	395640	0.111	0.028	Hashimoto thyroiditis	igd	6	47368687	0.016	14306	genus Parabacteroidesgenus Parabacteroides|| id:ebi-a-GCST90017039	TRUE	reported	igd	2	TRUE	0.002	14306	395640	TRUE	7.91079e-06	23.541
rs60884758	C	T	C	T	-0.07	-0.006	0.196	395640	0.774	0.021	Hashimoto thyroiditis	igd	9	2217340	0.014	14306	genus Parabacteroidesgenus Parabacteroides|| id:ebi-a-GCST90017039	TRUE	reported	igd	2	TRUE	0.002	14306	395640	TRUE	1.60687e-06	24.401
rs6657302	T	C	T	C	-0.105	0.008	0.056	395640	0.817	0.034	Hashimoto thyroiditis	igd	1	85585609	0.023	14306	genus Parabacteroidesgenus Parabacteroides|| id:ebi-a-GCST90017039	TRUE	reported	igd	2	TRUE	0.001	14306	395640	TRUE	6.53268e-06	21.48
rs7298818	C	T	C	T	0.089	0.009	0.088	395640	0.763	0.028	Hashimoto thyroiditis	igd	12	56396953	0.02	14306	genus Parabacteroidesgenus Parabacteroides|| id:ebi-a-GCST90017039	TRUE	reported	igd	2	TRUE	0.001	14306	395640	TRUE	1.79564e-05	19.574
rs10842464	C	T	C	T	0.076	-0.013	0.686	395640	0.474	0.018	Hashimoto thyroiditis	igd	12	25249743	0.017	14306	genus Paraprevotellagenus Paraprevotella|| id:ebi-a-GCST90017040	TRUE	reported	igd	2	TRUE	0.001	14306	395640	TRUE	2.89153e-05	19.305
rs140997932	T	C	T	C	-0.162	-0.012	0.051	395640	0.738	0.037	Hashimoto thyroiditis	igd	3	149298792	0.035	14306	genus Paraprevotellagenus Paraprevotella|| id:ebi-a-GCST90017040	TRUE	reported	igd	2	TRUE	0.001	14306	395640	TRUE	8.99439e-06	21.018
rs145020347	A	G	A	G	-0.125	0.013	0.122	395640	0.597	0.024	Hashimoto thyroiditis	igd	11	114526679	0.026	14306	genus Paraprevotellagenus Paraprevotella|| id:ebi-a-GCST90017040	TRUE	reported	igd	2	TRUE	0.002	14306	395640	TRUE	4.91551e-06	22.579
rs17109926	A	G	A	G	-0.099	0.014	0.263	395640	0.439	0.018	Hashimoto thyroiditis	igd	12	71978728	0.022	14306	genus Paraprevotellagenus Paraprevotella|| id:ebi-a-GCST90017040	TRUE	reported	igd	2	TRUE	0.001	14306	395640	TRUE	1.38923e-05	20.903
rs17785622	A	G	A	G	0.248	-0.044	0.043	395640	0.313	0.044	Hashimoto thyroiditis	igd	6	83459314	0.052	14306	genus Paraprevotellagenus Paraprevotella|| id:ebi-a-GCST90017040	TRUE	reported	igd	2	TRUE	0.002	14306	395640	TRUE	8.26559e-06	22.385
rs2081023	A	G	A	G	-0.123	-0.005	0.208	395640	0.833	0.023	Hashimoto thyroiditis	igd	5	174606261	0.024	14306	genus Paraprevotellagenus Paraprevotella|| id:ebi-a-GCST90017040	TRUE	reported	igd	2	TRUE	0.002	14306	395640	TRUE	4.43009e-07	26.854
rs3008582	T	C	T	C	0.106	0.006	0.218	395640	0.757	0.021	Hashimoto thyroiditis	igd	1	195971173	0.023	14306	genus Paraprevotellagenus Paraprevotella|| id:ebi-a-GCST90017040	TRUE	reported	igd	2	TRUE	0.002	14306	395640	TRUE	6.45215e-06	21.643
rs3801748	G	A	G	A	0.078	-0.011	0.391	395640	0.512	0.017	Hashimoto thyroiditis	igd	7	81759508	0.017	14306	genus Paraprevotellagenus Paraprevotella|| id:ebi-a-GCST90017040	TRUE	reported	igd	2	TRUE	0.001	14306	395640	TRUE	1.44061e-05	20.624
rs4756632	G	T	G	T	-0.139	-0.027	0.12	395640	0.264	0.024	Hashimoto thyroiditis	igd	11	41079703	0.029	14306	genus Paraprevotellagenus Paraprevotella|| id:ebi-a-GCST90017040	TRUE	reported	igd	2	TRUE	0.002	14306	395640	TRUE	6.88271e-06	22.959
rs4767113	C	T	C	T	0.088	-0.013	0.268	395640	0.473	0.018	Hashimoto thyroiditis	igd	12	114131978	0.018	14306	genus Paraprevotellagenus Paraprevotella|| id:ebi-a-GCST90017040	TRUE	reported	igd	2	TRUE	0.002	14306	395640	TRUE	4.6329e-06	23.047
rs7240324	T	G	T	G	-0.102	-0.024	0.137	395640	0.219	0.02	Hashimoto thyroiditis	igd	18	69623804	0.023	14306	genus Paraprevotellagenus Paraprevotella|| id:ebi-a-GCST90017040	TRUE	reported	igd	2	TRUE	0.001	14306	395640	TRUE	2.70219e-05	20.315
rs9602779	A	C	A	C	-0.107	-0.007	0.157	395640	0.724	0.02	Hashimoto thyroiditis	igd	13	86162420	0.022	14306	genus Paraprevotellagenus Paraprevotella|| id:ebi-a-GCST90017040	TRUE	reported	igd	2	TRUE	0.002	14306	395640	TRUE	2.71411e-06	23.463
rs9900242	A	G	A	G	-0.085	-0.019	0.438	395640	0.263	0.017	Hashimoto thyroiditis	igd	17	69135631	0.018	14306	genus Paraprevotellagenus Paraprevotella|| id:ebi-a-GCST90017040	TRUE	reported	igd	2	TRUE	0.002	14306	395640	TRUE	4.82179e-06	23.699
rs10899911	A	G	A	G	-0.072	-0.017	0.316	395640	0.367	0.019	Hashimoto thyroiditis	igd	10	44293839	0.015	14306	genus Parasutterellagenus Parasutterella|| id:ebi-a-GCST90017041	TRUE	reported	igd	2	TRUE	0.002	14306	395640	TRUE	4.52938e-06	23.429
rs11715853	G	A	G	A	-0.066	-0.006	0.278	395640	0.734	0.018	Hashimoto thyroiditis	igd	3	30163689	0.015	14306	genus Parasutterellagenus Parasutterella|| id:ebi-a-GCST90017041	TRUE	reported	igd	2	TRUE	0.001	14306	395640	TRUE	1.11878e-05	20.586
rs2090816	C	A	C	A	-0.084	-0.005	0.859	395640	0.819	0.022	Hashimoto thyroiditis	igd	6	137615592	0.018	14306	genus Parasutterellagenus Parasutterella|| id:ebi-a-GCST90017041	TRUE	reported	igd	2	TRUE	0.002	14306	395640	TRUE	3.92931e-06	22.494
rs2387977	T	C	T	C	-0.068	0.054	0.305	395640	0.462	0.073	Hashimoto thyroiditis	igd	20	25599776	0.013	14306	genus Parasutterellagenus Parasutterella|| id:ebi-a-GCST90017041	TRUE	reported	igd	2	TRUE	0.002	14306	395640	TRUE	1.35717e-06	25.597
rs35055552	T	C	T	C	0.11	-0.048	0.109	395640	0.051	0.025	Hashimoto thyroiditis	igd	8	114804024	0.024	14306	genus Parasutterellagenus Parasutterella|| id:ebi-a-GCST90017041	TRUE	reported	igd	2	TRUE	0.002	14306	395640	TRUE	2.61243e-05	21.653
rs55877868	A	C	A	C	-0.104	0.075	0.105	395640	0.007	0.028	Hashimoto thyroiditis	igd	17	14692867	0.023	14306	genus Parasutterellagenus Parasutterella|| id:ebi-a-GCST90017041	TRUE	reported	igd	2	TRUE	0.001	14306	395640	TRUE	6.47358e-05	20.974
rs62273907	A	G	A	G	0.229	0.007	0.053	395640	0.839	0.034	Hashimoto thyroiditis	igd	3	156550415	0.05	14306	genus Parasutterellagenus Parasutterella|| id:ebi-a-GCST90017041	TRUE	reported	igd	2	TRUE	0.001	14306	395640	TRUE	8.63102e-06	20.873
rs6809952	G	A	G	A	-0.068	0.039	0.333	395640	0.038	0.019	Hashimoto thyroiditis	igd	3	193896709	0.015	14306	genus Parasutterellagenus Parasutterella|| id:ebi-a-GCST90017041	TRUE	reported	igd	2	TRUE	0.001	14306	395640	TRUE	4.70891e-05	20.606
rs6828768	C	T	C	T	0.064	-0.006	0.495	395640	0.736	0.016	Hashimoto thyroiditis	igd	4	65556925	0.013	14306	genus Parasutterellagenus Parasutterella|| id:ebi-a-GCST90017041	TRUE	reported	igd	2	TRUE	0.002	14306	395640	TRUE	3.28385e-06	23.051
rs7303158	C	T	C	T	0.065	-0.007	0.392	395640	0.685	0.017	Hashimoto thyroiditis	igd	12	5275540	0.013	14306	genus Parasutterellagenus Parasutterella|| id:ebi-a-GCST90017041	TRUE	reported	igd	2	TRUE	0.002	14306	395640	TRUE	3.22397e-06	23.214
rs7311004	C	T	C	T	0.062	0.015	0.679	395640	0.374	0.017	Hashimoto thyroiditis	igd	12	53260710	0.014	14306	genus Parasutterellagenus Parasutterella|| id:ebi-a-GCST90017041	TRUE	reported	igd	2	TRUE	0.001	14306	395640	TRUE	1.88262e-05	20.485
rs7572229	A	G	A	G	-0.066	-0.003	0.458	395640	0.856	0.016	Hashimoto thyroiditis	igd	2	72235444	0.013	14306	genus Parasutterellagenus Parasutterella|| id:ebi-a-GCST90017041	TRUE	reported	igd	2	TRUE	0.002	14306	395640	TRUE	1.12048e-06	24.928
rs78383039	T	C	T	C	-0.146	-0.037	0.114	395640	0.322	0.037	Hashimoto thyroiditis	igd	2	178954708	0.03	14306	genus Parasutterellagenus Parasutterella|| id:ebi-a-GCST90017041	TRUE	reported	igd	2	TRUE	0.002	14306	395640	TRUE	3.2955e-06	24.25
rs8039785	G	T	G	T	-0.062	-0.017	0.455	395640	0.309	0.016	Hashimoto thyroiditis	igd	15	67316307	0.013	14306	genus Parasutterellagenus Parasutterella|| id:ebi-a-GCST90017041	TRUE	reported	igd	2	TRUE	0.002	14306	395640	TRUE	1.2095e-05	21.615
rs823424	G	A	G	A	-0.071	0.02	0.236	395640	0.293	0.019	Hashimoto thyroiditis	igd	8	16674526	0.016	14306	genus Parasutterellagenus Parasutterella|| id:ebi-a-GCST90017041	TRUE	reported	igd	2	TRUE	0.001	14306	395640	TRUE	1.97663e-05	20.661
rs10031059	C	T	C	T	0.121	-0.001	0.732	395640	0.971	0.019	Hashimoto thyroiditis	igd	4	35358594	0.023	14306	genus Peptococcusgenus Peptococcus|| id:ebi-a-GCST90017042	TRUE	reported	igd	2	TRUE	0.002	14306	395640	TRUE	1.42611e-07	28.784
rs11001941	G	A	G	A	-0.196	-0.029	0.07	395640	0.327	0.029	Hashimoto thyroiditis	igd	10	78716030	0.039	14306	genus Peptococcusgenus Peptococcus|| id:ebi-a-GCST90017042	TRUE	reported	igd	2	TRUE	0.002	14306	395640	TRUE	2.42462e-06	24.873
rs12069354	C	T	C	T	0.168	0.037	0.064	395640	0.29	0.035	Hashimoto thyroiditis	igd	1	216223782	0.038	14306	genus Peptococcusgenus Peptococcus|| id:ebi-a-GCST90017042	TRUE	reported	igd	2	TRUE	0.001	14306	395640	TRUE	3.46799e-05	19.511
rs2054133	A	G	A	G	-0.09	0.022	0.438	395640	0.198	0.017	Hashimoto thyroiditis	igd	2	33691809	0.019	14306	genus Peptococcusgenus Peptococcus|| id:ebi-a-GCST90017042	TRUE	reported	igd	2	TRUE	0.002	14306	395640	TRUE	9.49421e-06	22.606
rs36121075	A	G	A	G	-0.141	-0.013	0.119	395640	0.564	0.023	Hashimoto thyroiditis	igd	20	43118017	0.031	14306	genus Peptococcusgenus Peptococcus|| id:ebi-a-GCST90017042	TRUE	reported	igd	2	TRUE	0.001	14306	395640	TRUE	1.06784e-05	21.094
rs413827	G	A	G	A	0.11	-0.013	0.157	395640	0.501	0.02	Hashimoto thyroiditis	igd	14	57985112	0.024	14306	genus Peptococcusgenus Peptococcus|| id:ebi-a-GCST90017042	TRUE	reported	igd	2	TRUE	0.002	14306	395640	TRUE	9.30895e-06	21.537
rs5770862	T	C	T	C	0.162	-0.051	0.12	395640	0.06	0.027	Hashimoto thyroiditis	igd	22	50973113	0.036	14306	genus Peptococcusgenus Peptococcus|| id:ebi-a-GCST90017042	TRUE	reported	igd	2	TRUE	0.001	14306	395640	TRUE	3.99186e-05	20.618
rs6918730	A	G	A	G	-0.135	-0.043	0.905	395640	0.201	0.034	Hashimoto thyroiditis	igd	6	99020289	0.029	14306	genus Peptococcusgenus Peptococcus|| id:ebi-a-GCST90017042	TRUE	reported	igd	2	TRUE	0.002	14306	395640	TRUE	1.37762e-05	21.809
rs7033353	G	T	G	T	-0.09	-0.017	0.452	395640	0.297	0.017	Hashimoto thyroiditis	igd	9	104595848	0.019	14306	genus Peptococcusgenus Peptococcus|| id:ebi-a-GCST90017042	TRUE	reported	igd	2	TRUE	0.002	14306	395640	TRUE	7.9507e-06	22.525
rs72850165	T	C	T	C	-0.134	0.022	0.105	395640	0.479	0.032	Hashimoto thyroiditis	igd	11	968356	0.03	14306	genus Peptococcusgenus Peptococcus|| id:ebi-a-GCST90017042	TRUE	reported	igd	2	TRUE	0.001	14306	395640	TRUE	2.05891e-05	19.985
rs74592222	G	A	G	A	0.138	-0.014	0.108	395640	0.614	0.027	Hashimoto thyroiditis	igd	1	75971700	0.03	14306	genus Peptococcusgenus Peptococcus|| id:ebi-a-GCST90017042	TRUE	reported	igd	2	TRUE	0.001	14306	395640	TRUE	1.19917e-05	20.735
rs77681628	C	T	C	T	0.2	-0.008	0.068	395640	0.792	0.031	Hashimoto thyroiditis	igd	13	91182556	0.039	14306	genus Peptococcusgenus Peptococcus|| id:ebi-a-GCST90017042	TRUE	reported	igd	2	TRUE	0.002	14306	395640	TRUE	4.9222e-07	26.744
rs11929846	T	C	T	C	-0.07	0.06	0.313	395640	0.269	0.054	Hashimoto thyroiditis	igd	4	17051156	0.016	14306	genus Phascolarctobacteriumgenus Phascolarctobacterium|| id:ebi-a-GCST90017043	TRUE	reported	igd	2	TRUE	0.001	14306	395640	TRUE	3.65933e-05	19.479
rs12618201	A	G	A	G	0.064	-0.013	0.466	395640	0.424	0.017	Hashimoto thyroiditis	igd	2	174436533	0.014	14306	genus Phascolarctobacteriumgenus Phascolarctobacterium|| id:ebi-a-GCST90017043	TRUE	reported	igd	2	TRUE	0.002	14306	395640	TRUE	1.0316e-05	21.556
rs1264476	G	T	G	T	-0.077	0.016	0.767	395640	0.439	0.021	Hashimoto thyroiditis	igd	8	102434276	0.017	14306	genus Phascolarctobacteriumgenus Phascolarctobacterium|| id:ebi-a-GCST90017043	TRUE	reported	igd	2	TRUE	0.001	14306	395640	TRUE	1.11206e-05	21.357
rs56069061	G	A	G	A	-0.111	-0.008	0.095	395640	0.816	0.033	Hashimoto thyroiditis	igd	3	168339417	0.023	14306	genus Phascolarctobacteriumgenus Phascolarctobacterium|| id:ebi-a-GCST90017043	TRUE	reported	igd	2	TRUE	0.002	14306	395640	TRUE	2.66539e-06	23.279
rs56157888	A	C	A	C	0.095	-0.015	0.168	395640	0.479	0.021	Hashimoto thyroiditis	igd	4	183252836	0.019	14306	genus Phascolarctobacteriumgenus Phascolarctobacterium|| id:ebi-a-GCST90017043	TRUE	reported	igd	2	TRUE	0.002	14306	395640	TRUE	2.5725e-06	24.232
rs74540770	G	A	G	A	-0.121	0.031	0.088	395640	0.324	0.031	Hashimoto thyroiditis	igd	3	186553389	0.026	14306	genus Phascolarctobacteriumgenus Phascolarctobacterium|| id:ebi-a-GCST90017043	TRUE	reported	igd	2	TRUE	0.002	14306	395640	TRUE	1.02562e-05	21.895
rs74847270	A	G	A	G	-0.105	-0.222	0.107	395640	0.157	0.157	Hashimoto thyroiditis	igd	22	47841258	0.023	14306	genus Phascolarctobacteriumgenus Phascolarctobacterium|| id:ebi-a-GCST90017043	TRUE	reported	igd	2	TRUE	0.001	14306	395640	TRUE	2.72339e-05	20.618
rs75882962	T	C	T	C	0.097	-0.017	0.121	395640	0.503	0.025	Hashimoto thyroiditis	igd	12	53098742	0.019	14306	genus Phascolarctobacteriumgenus Phascolarctobacterium|| id:ebi-a-GCST90017043	TRUE	reported	igd	2	TRUE	0.002	14306	395640	TRUE	1.13349e-06	25.835
rs7982713	G	A	G	A	0.073	0.018	0.289	395640	0.318	0.018	Hashimoto thyroiditis	igd	13	71376322	0.016	14306	genus Phascolarctobacteriumgenus Phascolarctobacterium|| id:ebi-a-GCST90017043	TRUE	reported	igd	2	TRUE	0.001	14306	395640	TRUE	2.8041e-05	19.839
rs118038478	A	G	A	G	0.206	-0.038	0.077	395640	0.248	0.033	Hashimoto thyroiditis	igd	16	47237609	0.047	14306	genus Prevotella7genus Prevotella7|| id:ebi-a-GCST90017044	TRUE	reported	igd	2	TRUE	0.001	14306	395640	TRUE	4.2726e-05	19.239
rs12124567	A	G	A	G	-0.121	0.032	0.235	395640	0.122	0.021	Hashimoto thyroiditis	igd	1	3343802	0.028	14306	genus Prevotella7genus Prevotella7|| id:ebi-a-GCST90017044	TRUE	reported	igd	2	TRUE	0.001	14306	395640	TRUE	5.29898e-05	19.448
rs12195431	T	C	T	C	0.197	0.003	0.077	395640	0.92	0.028	Hashimoto thyroiditis	igd	6	91019654	0.044	14306	genus Prevotella7genus Prevotella7|| id:ebi-a-GCST90017044	TRUE	reported	igd	2	TRUE	0.001	14306	395640	TRUE	1.39193e-05	19.741
rs2240542	C	T	C	T	0.121	-0.012	0.322	395640	0.52	0.018	Hashimoto thyroiditis	igd	2	242066314	0.026	14306	genus Prevotella7genus Prevotella7|| id:ebi-a-GCST90017044	TRUE	reported	igd	2	TRUE	0.001	14306	395640	TRUE	1.01683e-05	21.312
rs2918132	T	C	T	C	0.115	0.017	0.733	395640	0.318	0.018	Hashimoto thyroiditis	igd	10	133000320	0.025	14306	genus Prevotella7genus Prevotella7|| id:ebi-a-GCST90017044	TRUE	reported	igd	2	TRUE	0.001	14306	395640	TRUE	2.32233e-05	20.227
rs430270	A	C	A	C	0.139	-0.039	0.299	395640	0.059	0.021	Hashimoto thyroiditis	igd	3	60474379	0.03	14306	genus Prevotella7genus Prevotella7|| id:ebi-a-GCST90017044	TRUE	reported	igd	2	TRUE	0.002	14306	395640	TRUE	2.16583e-05	21.944
rs57404562	C	A	C	A	0.155	-0.04	0.192	395640	0.096	0.024	Hashimoto thyroiditis	igd	2	12101762	0.032	14306	genus Prevotella7genus Prevotella7|| id:ebi-a-GCST90017044	TRUE	reported	igd	2	TRUE	0.002	14306	395640	TRUE	6.13505e-06	24.202
rs79263163	A	C	A	C	-0.144	0.018	0.175	395640	0.37	0.021	Hashimoto thyroiditis	igd	11	39821773	0.032	14306	genus Prevotella7genus Prevotella7|| id:ebi-a-GCST90017044	TRUE	reported	igd	2	TRUE	0.001	14306	395640	TRUE	1.55069e-05	20.891
rs9426434	T	C	T	C	-0.124	-0.002	0.275	395640	0.919	0.017	Hashimoto thyroiditis	igd	1	29736216	0.028	14306	genus Prevotella7genus Prevotella7|| id:ebi-a-GCST90017044	TRUE	reported	igd	2	TRUE	0.001	14306	395640	TRUE	1.41665e-05	19.713
rs9608249	A	G	A	G	-0.158	-0.019	0.147	395640	0.457	0.026	Hashimoto thyroiditis	igd	22	24613952	0.034	14306	genus Prevotella7genus Prevotella7|| id:ebi-a-GCST90017044	TRUE	reported	igd	2	TRUE	0.002	14306	395640	TRUE	7.41851e-06	22.13
rs9959718	G	A	G	A	0.133	-0.045	0.293	395640	0.023	0.02	Hashimoto thyroiditis	igd	18	71442664	0.028	14306	genus Prevotella7genus Prevotella7|| id:ebi-a-GCST90017044	TRUE	reported	igd	2	TRUE	0.002	14306	395640	TRUE	1.5756e-05	23.333
rs111509883	T	C	T	C	0.171	0.04	0.073	395640	0.146	0.027	Hashimoto thyroiditis	igd	19	639161	0.035	14306	genus Prevotella9genus Prevotella9|| id:ebi-a-GCST90017045	TRUE	reported	igd	2	TRUE	0.002	14306	395640	TRUE	5.05009e-06	24.235
rs11685699	C	T	C	T	-0.141	0.023	0.077	395640	0.478	0.032	Hashimoto thyroiditis	igd	2	11232685	0.03	14306	genus Prevotella9genus Prevotella9|| id:ebi-a-GCST90017045	TRUE	reported	igd	2	TRUE	0.002	14306	395640	TRUE	5.03647e-06	22.858
rs117271932	A	G	A	G	0.208	-0.03	0.055	395640	0.418	0.037	Hashimoto thyroiditis	igd	22	44236460	0.044	14306	genus Prevotella9genus Prevotella9|| id:ebi-a-GCST90017045	TRUE	reported	igd	2	TRUE	0.002	14306	395640	TRUE	7.15363e-06	22.326
rs12648235	T	C	T	C	0.079	-0.008	0.233	395640	0.668	0.019	Hashimoto thyroiditis	igd	4	161115744	0.018	14306	genus Prevotella9genus Prevotella9|| id:ebi-a-GCST90017045	TRUE	reported	igd	2	TRUE	0.001	14306	395640	TRUE	2.0088e-05	19.565
rs1304512	G	A	G	A	0.076	0.009	0.414	395640	0.618	0.019	Hashimoto thyroiditis	igd	5	63736025	0.017	14306	genus Prevotella9genus Prevotella9|| id:ebi-a-GCST90017045	TRUE	reported	igd	2	TRUE	0.001	14306	395640	TRUE	1.00718e-05	21.078
rs2104588	C	T	C	T	-0.106	0.054	0.911	395640	0.122	0.035	Hashimoto thyroiditis	igd	10	12497581	0.024	14306	genus Prevotella9genus Prevotella9|| id:ebi-a-GCST90017045	TRUE	reported	igd	2	TRUE	0.001	14306	395640	TRUE	4.66355e-05	19.716
rs2495052	A	G	A	G	0.084	-0.03	0.151	395640	0.197	0.023	Hashimoto thyroiditis	igd	1	14161251	0.019	14306	genus Prevotella9genus Prevotella9|| id:ebi-a-GCST90017045	TRUE	reported	igd	2	TRUE	0.001	14306	395640	TRUE	3.63426e-05	19.805
rs2683313	G	A	G	A	0.072	-0.013	0.686	395640	0.45	0.018	Hashimoto thyroiditis	igd	8	19115604	0.015	14306	genus Prevotella9genus Prevotella9|| id:ebi-a-GCST90017045	TRUE	reported	igd	2	TRUE	0.002	14306	395640	TRUE	5.29503e-06	22.843
rs4968431	G	T	G	T	0.064	0.001	0.509	395640	0.952	0.017	Hashimoto thyroiditis	igd	17	59421778	0.014	14306	genus Prevotella9genus Prevotella9|| id:ebi-a-GCST90017045	TRUE	reported	igd	2	TRUE	0.001	14306	395640	TRUE	1.36016e-05	19.716
rs7237249	C	T	C	T	-0.082	-0.005	0.175	395640	0.819	0.021	Hashimoto thyroiditis	igd	18	71992502	0.018	14306	genus Prevotella9genus Prevotella9|| id:ebi-a-GCST90017045	TRUE	reported	igd	2	TRUE	0.001	14306	395640	TRUE	1.08486e-05	20.458
rs72815774	T	C	T	C	-0.176	0.005	0.076	395640	0.894	0.038	Hashimoto thyroiditis	igd	2	91954502	0.039	14306	genus Prevotella9genus Prevotella9|| id:ebi-a-GCST90017045	TRUE	reported	igd	2	TRUE	0.001	14306	395640	TRUE	1.20185e-05	20.091
rs746764	T	C	T	C	-0.092	0.056	0.132	395640	0.007	0.021	Hashimoto thyroiditis	igd	20	21470713	0.019	14306	genus Prevotella9genus Prevotella9|| id:ebi-a-GCST90017045	TRUE	reported	igd	2	TRUE	0.002	14306	395640	TRUE	3.36482e-05	22.457
rs7976209	T	C	T	C	-0.087	-0.044	0.116	395640	0.058	0.023	Hashimoto thyroiditis	igd	12	1794470	0.02	14306	genus Prevotella9genus Prevotella9|| id:ebi-a-GCST90017045	TRUE	reported	igd	2	TRUE	0.001	14306	395640	TRUE	7.32517e-05	19.351
rs9428102	A	G	A	G	-0.078	0.011	0.167	395640	0.58	0.02	Hashimoto thyroiditis	igd	1	118852817	0.018	14306	genus Prevotella9genus Prevotella9|| id:ebi-a-GCST90017045	TRUE	reported	igd	2	TRUE	0.001	14306	395640	TRUE	2.22038e-05	19.568
rs9613013	G	A	G	A	0.092	-0.02	0.201	395640	0.405	0.024	Hashimoto thyroiditis	igd	22	26152738	0.02	14306	genus Prevotella9genus Prevotella9|| id:ebi-a-GCST90017045	TRUE	reported	igd	2	TRUE	0.001	14306	395640	TRUE	1.78383e-05	20.493
rs12501673	A	G	A	G	0.116	0.005	0.266	395640	0.78	0.019	Hashimoto thyroiditis	igd	4	163830516	0.026	14306	genus Rikenellaceae RC9 gut groupgenus Rikenellaceae RC9 gut group|| id:ebi-a-GCST90017046	TRUE	reported	igd	2	TRUE	0.001	14306	395640	TRUE	1.65973e-05	19.698
rs17032291	T	C	T	C	-0.17	0.018	0.133	395640	0.466	0.025	Hashimoto thyroiditis	igd	4	155865671	0.037	14306	genus Rikenellaceae RC9 gut groupgenus Rikenellaceae RC9 gut group|| id:ebi-a-GCST90017046	TRUE	reported	igd	2	TRUE	0.001	14306	395640	TRUE	1.14987e-05	21.206
rs17582787	A	G	A	G	-0.158	0.015	0.145	395640	0.504	0.022	Hashimoto thyroiditis	igd	4	149562638	0.034	14306	genus Rikenellaceae RC9 gut groupgenus Rikenellaceae RC9 gut group|| id:ebi-a-GCST90017046	TRUE	reported	igd	2	TRUE	0.002	14306	395640	TRUE	9.3088e-06	21.533
rs2074881	T	C	T	C	-0.142	-0.042	0.163	395640	0.092	0.025	Hashimoto thyroiditis	igd	19	1970021	0.032	14306	genus Rikenellaceae RC9 gut groupgenus Rikenellaceae RC9 gut group|| id:ebi-a-GCST90017046	TRUE	reported	igd	2	TRUE	0.001	14306	395640	TRUE	6.38096e-05	19.283
rs2900503	T	G	T	G	0.172	-0.012	0.839	395640	0.59	0.022	Hashimoto thyroiditis	igd	9	112657543	0.033	14306	genus Rikenellaceae RC9 gut groupgenus Rikenellaceae RC9 gut group|| id:ebi-a-GCST90017046	TRUE	reported	igd	2	TRUE	0.002	14306	395640	TRUE	3.7739e-07	27.829
rs2998141	C	T	C	T	0.136	0.021	0.774	395640	0.291	0.02	Hashimoto thyroiditis	igd	10	135010198	0.029	14306	genus Rikenellaceae RC9 gut groupgenus Rikenellaceae RC9 gut group|| id:ebi-a-GCST90017046	TRUE	reported	igd	2	TRUE	0.002	14306	395640	TRUE	1.23244e-05	21.644
rs4270579	A	G	A	G	0.118	0.009	0.768	395640	0.604	0.018	Hashimoto thyroiditis	igd	4	84698188	0.027	14306	genus Rikenellaceae RC9 gut groupgenus Rikenellaceae RC9 gut group|| id:ebi-a-GCST90017046	TRUE	reported	igd	2	TRUE	0.001	14306	395640	TRUE	2.92046e-05	18.96
rs4717843	G	T	G	T	-0.119	0.004	0.364	395640	0.814	0.017	Hashimoto thyroiditis	igd	7	73334987	0.026	14306	genus Rikenellaceae RC9 gut groupgenus Rikenellaceae RC9 gut group|| id:ebi-a-GCST90017046	TRUE	reported	igd	2	TRUE	0.001	14306	395640	TRUE	8.34494e-06	20.992
rs7712231	A	G	A	G	0.156	-0.008	0.215	395640	0.719	0.023	Hashimoto thyroiditis	igd	5	31406285	0.035	14306	genus Rikenellaceae RC9 gut groupgenus Rikenellaceae RC9 gut group|| id:ebi-a-GCST90017046	TRUE	reported	igd	2	TRUE	0.001	14306	395640	TRUE	1.61344e-05	19.886
rs80309088	G	A	G	A	0.174	0.026	0.119	395640	0.333	0.027	Hashimoto thyroiditis	igd	6	165668732	0.038	14306	genus Rikenellaceae RC9 gut groupgenus Rikenellaceae RC9 gut group|| id:ebi-a-GCST90017046	TRUE	reported	igd	2	TRUE	0.001	14306	395640	TRUE	1.88743e-05	20.606
rs9887954	G	A	G	A	-0.115	-0.023	0.435	395640	0.171	0.017	Hashimoto thyroiditis	igd	1	164800873	0.025	14306	genus Rikenellaceae RC9 gut groupgenus Rikenellaceae RC9 gut group|| id:ebi-a-GCST90017046	TRUE	reported	igd	2	TRUE	0.001	14306	395640	TRUE	1.91752e-05	21.272
rs10279978	A	G	A	G	-0.062	0.049	0.367	395640	0.006	0.018	Hashimoto thyroiditis	igd	7	5319387	0.013	14306	genus Romboutsiagenus Romboutsia|| id:ebi-a-GCST90017047	TRUE	reported	igd	2	TRUE	0.002	14306	395640	TRUE	1.97101e-05	23.749
rs11221428	T	C	T	C	-0.073	0.01	0.142	395640	0.632	0.02	Hashimoto thyroiditis	igd	11	99665050	0.016	14306	genus Romboutsiagenus Romboutsia|| id:ebi-a-GCST90017047	TRUE	reported	igd	2	TRUE	0.001	14306	395640	TRUE	9.84842e-06	21.089
rs16843578	C	T	C	T	-0.088	0	0.155	395640	0.997	0.033	Hashimoto thyroiditis	igd	1	171903885	0.02	14306	genus Romboutsiagenus Romboutsia|| id:ebi-a-GCST90017047	TRUE	reported	igd	2	TRUE	0.001	14306	395640	TRUE	1.2539e-05	19.785
rs28603357	T	C	T	C	-0.215	-0.046	0.043	395640	0.445	0.06	Hashimoto thyroiditis	igd	7	106406824	0.047	14306	genus Romboutsiagenus Romboutsia|| id:ebi-a-GCST90017047	TRUE	reported	igd	2	TRUE	0.001	14306	395640	TRUE	1.68086e-05	20.493
rs34302036	G	A	G	A	-0.055	0.02	0.531	395640	0.238	0.017	Hashimoto thyroiditis	igd	7	78136725	0.012	14306	genus Romboutsiagenus Romboutsia|| id:ebi-a-GCST90017047	TRUE	reported	igd	2	TRUE	0.001	14306	395640	TRUE	2.12168e-05	20.737
rs61841503	G	A	G	A	0.093	-0.009	0.119	395640	0.718	0.025	Hashimoto thyroiditis	igd	10	17019559	0.017	14306	genus Romboutsiagenus Romboutsia|| id:ebi-a-GCST90017047	TRUE	reported	igd	2	TRUE	0.002	14306	395640	TRUE	1.49373e-07	29.351
rs62504452	A	G	A	G	-0.071	-0.008	0.173	395640	0.733	0.023	Hashimoto thyroiditis	igd	7	145760298	0.016	14306	genus Romboutsiagenus Romboutsia|| id:ebi-a-GCST90017047	TRUE	reported	igd	2	TRUE	0.001	14306	395640	TRUE	1.14683e-05	20.544
rs7109293	A	G	A	G	0.092	-0.015	0.132	395640	0.553	0.025	Hashimoto thyroiditis	igd	11	133834657	0.021	14306	genus Romboutsiagenus Romboutsia|| id:ebi-a-GCST90017047	TRUE	reported	igd	2	TRUE	0.001	14306	395640	TRUE	1.89419e-05	19.958
rs75200530	T	G	T	G	-0.191	-0.093	0.048	395640	0.049	0.047	Hashimoto thyroiditis	igd	8	5088054	0.042	14306	genus Romboutsiagenus Romboutsia|| id:ebi-a-GCST90017047	TRUE	reported	igd	2	TRUE	0.001	14306	395640	TRUE	4.52845e-05	20.5
rs75987356	G	A	G	A	-0.13	0.02	0.069	395640	0.535	0.032	Hashimoto thyroiditis	igd	2	16066705	0.028	14306	genus Romboutsiagenus Romboutsia|| id:ebi-a-GCST90017047	TRUE	reported	igd	2	TRUE	0.001	14306	395640	TRUE	9.78771e-06	21.347
rs77702691	A	G	A	G	-0.094	-0.029	0.073	395640	0.333	0.03	Hashimoto thyroiditis	igd	13	88725540	0.021	14306	genus Romboutsiagenus Romboutsia|| id:ebi-a-GCST90017047	TRUE	reported	igd	2	TRUE	0.001	14306	395640	TRUE	2.00051e-05	20.493
rs9389266	T	G	T	G	0.072	0.01	0.187	395640	0.633	0.021	Hashimoto thyroiditis	igd	6	135411737	0.016	14306	genus Romboutsiagenus Romboutsia|| id:ebi-a-GCST90017047	TRUE	reported	igd	2	TRUE	0.001	14306	395640	TRUE	1.83885e-05	19.821
rs9567264	C	T	C	T	0.058	0	0.403	395640	0.992	0.017	Hashimoto thyroiditis	igd	13	32720756	0.013	14306	genus Romboutsiagenus Romboutsia|| id:ebi-a-GCST90017047	TRUE	reported	igd	2	TRUE	0.001	14306	395640	TRUE	7.97412e-06	20.696
rs12740451	T	C	T	C	0.07	-0.008	0.111	395640	0.745	0.025	Hashimoto thyroiditis	igd	1	95178974	0.015	14306	genus Roseburiagenus Roseburia|| id:ebi-a-GCST90017048	TRUE	reported	igd	2	TRUE	0.001	14306	395640	TRUE	1.08582e-05	20.621
rs16910295	T	C	T	C	-0.098	0.04	0.087	395640	0.246	0.035	Hashimoto thyroiditis	igd	11	12009569	0.021	14306	genus Roseburiagenus Roseburia|| id:ebi-a-GCST90017048	TRUE	reported	igd	2	TRUE	0.002	14306	395640	TRUE	1.19685e-05	21.887
rs2160994	C	T	C	T	-0.055	-0.003	0.747	395640	0.87	0.018	Hashimoto thyroiditis	igd	12	50650057	0.011	14306	genus Roseburiagenus Roseburia|| id:ebi-a-GCST90017048	TRUE	reported	igd	2	TRUE	0.002	14306	395640	TRUE	1.773e-06	23.969
rs2943022	T	C	T	C	0.049	0.014	0.534	395640	0.388	0.017	Hashimoto thyroiditis	igd	5	89598914	0.011	14306	genus Roseburiagenus Roseburia|| id:ebi-a-GCST90017048	TRUE	reported	igd	2	TRUE	0.001	14306	395640	TRUE	1.17968e-05	21.391
rs302266	T	C	T	C	-0.078	0.035	0.083	395640	0.168	0.026	Hashimoto thyroiditis	igd	1	194183650	0.017	14306	genus Roseburiagenus Roseburia|| id:ebi-a-GCST90017048	TRUE	reported	igd	2	TRUE	0.001	14306	395640	TRUE	3.24717e-05	20.192
rs329182	T	C	T	C	0.069	0.002	0.163	395640	0.947	0.022	Hashimoto thyroiditis	igd	5	125076494	0.015	14306	genus Roseburiagenus Roseburia|| id:ebi-a-GCST90017048	TRUE	reported	igd	2	TRUE	0.001	14306	395640	TRUE	9.78142e-06	20.389
rs55858165	A	C	A	C	0.179	-0.064	0.052	395640	0.156	0.045	Hashimoto thyroiditis	igd	15	86512809	0.04	14306	genus Roseburiagenus Roseburia|| id:ebi-a-GCST90017048	TRUE	reported	igd	2	TRUE	0.001	14306	395640	TRUE	4.44525e-05	19.601
rs57466170	C	T	C	T	0.074	0.013	0.182	395640	0.651	0.029	Hashimoto thyroiditis	igd	15	37859065	0.017	14306	genus Roseburiagenus Roseburia|| id:ebi-a-GCST90017048	TRUE	reported	igd	2	TRUE	0.001	14306	395640	TRUE	3.20099e-05	18.667
rs6445851	A	G	A	G	0.05	-0.006	0.459	395640	0.719	0.017	Hashimoto thyroiditis	igd	3	57116228	0.011	14306	genus Roseburiagenus Roseburia|| id:ebi-a-GCST90017048	TRUE	reported	igd	2	TRUE	0.001	14306	395640	TRUE	8.63895e-06	21.144
rs6930661	C	T	C	T	-0.096	0.025	0.073	395640	0.487	0.035	Hashimoto thyroiditis	igd	6	12774611	0.02	14306	genus Roseburiagenus Roseburia|| id:ebi-a-GCST90017048	TRUE	reported	igd	2	TRUE	0.002	14306	395640	TRUE	7.5512e-06	22.008
rs75326254	C	T	C	T	-0.105	0.02	0.057	395640	0.562	0.035	Hashimoto thyroiditis	igd	6	166170836	0.023	14306	genus Roseburiagenus Roseburia|| id:ebi-a-GCST90017048	TRUE	reported	igd	2	TRUE	0.001	14306	395640	TRUE	1.40901e-05	20.533
rs78753150	A	C	A	C	0.097	-0.004	0.097	395640	0.888	0.027	Hashimoto thyroiditis	igd	5	144135655	0.021	14306	genus Roseburiagenus Roseburia|| id:ebi-a-GCST90017048	TRUE	reported	igd	2	TRUE	0.001	14306	395640	TRUE	9.94592e-06	20.479
rs9300744	C	T	C	T	-0.059	0.032	0.268	395640	0.125	0.021	Hashimoto thyroiditis	igd	13	103117486	0.013	14306	genus Roseburiagenus Roseburia|| id:ebi-a-GCST90017048	TRUE	reported	igd	2	TRUE	0.002	14306	395640	TRUE	1.78135e-05	21.733
rs10827477	A	G	A	G	-0.055	0.021	0.305	395640	0.213	0.017	Hashimoto thyroiditis	igd	10	35262588	0.012	14306	genus Ruminiclostridium5genus Ruminiclostridium5|| id:ebi-a-GCST90017049	TRUE	reported	igd	2	TRUE	0.002	14306	395640	TRUE	9.1773e-06	22.592
rs113753996	T	C	T	C	0.082	0.023	0.097	395640	0.294	0.022	Hashimoto thyroiditis	igd	5	32477664	0.017	14306	genus Ruminiclostridium5genus Ruminiclostridium5|| id:ebi-a-GCST90017049	TRUE	reported	igd	2	TRUE	0.002	14306	395640	TRUE	9.70718e-06	22.128
rs1223978	C	T	C	T	-0.048	-0.027	0.57	395640	0.104	0.017	Hashimoto thyroiditis	igd	13	108775162	0.011	14306	genus Ruminiclostridium5genus Ruminiclostridium5|| id:ebi-a-GCST90017049	TRUE	reported	igd	2	TRUE	0.001	14306	395640	TRUE	4.31476e-05	20.004
rs1492620	T	C	T	C	-0.083	-0.006	0.158	395640	0.814	0.024	Hashimoto thyroiditis	igd	6	50405920	0.018	14306	genus Ruminiclostridium5genus Ruminiclostridium5|| id:ebi-a-GCST90017049	TRUE	reported	igd	2	TRUE	0.001	14306	395640	TRUE	7.27578e-06	21.271
rs2482038	C	A	C	A	0.052	0.03	0.507	395640	0.068	0.017	Hashimoto thyroiditis	igd	10	12835085	0.011	14306	genus Ruminiclostridium5genus Ruminiclostridium5|| id:ebi-a-GCST90017049	TRUE	reported	igd	2	TRUE	0.002	14306	395640	TRUE	1.38805e-05	22.764
rs2791343	T	C	T	C	0.052	0.016	0.305	395640	0.338	0.017	Hashimoto thyroiditis	igd	8	131316030	0.011	14306	genus Ruminiclostridium5genus Ruminiclostridium5|| id:ebi-a-GCST90017049	TRUE	reported	igd	2	TRUE	0.001	14306	395640	TRUE	1.69841e-05	20.81
rs2833828	G	A	G	A	0.049	0.015	0.488	395640	0.372	0.017	Hashimoto thyroiditis	igd	21	33811886	0.011	14306	genus Ruminiclostridium5genus Ruminiclostridium5|| id:ebi-a-GCST90017049	TRUE	reported	igd	2	TRUE	0.001	14306	395640	TRUE	2.07e-05	20.288
rs4955951	A	G	A	G	-0.071	-0.009	0.111	395640	0.734	0.026	Hashimoto thyroiditis	igd	3	55243531	0.017	14306	genus Ruminiclostridium5genus Ruminiclostridium5|| id:ebi-a-GCST90017049	TRUE	reported	igd	2	TRUE	0.001	14306	395640	TRUE	3.12474e-05	18.526
rs6121460	G	A	G	A	0.093	0.005	0.103	395640	0.859	0.029	Hashimoto thyroiditis	igd	20	60293505	0.02	14306	genus Ruminiclostridium5genus Ruminiclostridium5|| id:ebi-a-GCST90017049	TRUE	reported	igd	2	TRUE	0.002	14306	395640	TRUE	4.96583e-06	21.934
rs79968837	A	G	A	G	-0.095	-0.022	0.145	395640	0.518	0.033	Hashimoto thyroiditis	igd	20	41177956	0.019	14306	genus Ruminiclostridium5genus Ruminiclostridium5|| id:ebi-a-GCST90017049	TRUE	reported	igd	2	TRUE	0.002	14306	395640	TRUE	2.57329e-06	24.118
rs8053158	G	A	G	A	0.074	-0.045	0.819	395640	0.067	0.025	Hashimoto thyroiditis	igd	16	86769909	0.016	14306	genus Ruminiclostridium5genus Ruminiclostridium5|| id:ebi-a-GCST90017049	TRUE	reported	igd	2	TRUE	0.002	14306	395640	TRUE	2.36376e-05	21.651
rs10829821	T	C	T	C	-0.098	-0.119	0.109	395640	0.139	0.08	Hashimoto thyroiditis	igd	10	132651293	0.022	14306	genus Ruminiclostridium6genus Ruminiclostridium6|| id:ebi-a-GCST90017050	TRUE	reported	igd	2	TRUE	0.001	14306	395640	TRUE	3.17927e-05	20.406
rs116969552	A	G	A	G	-0.167	0.034	0.045	395640	0.499	0.051	Hashimoto thyroiditis	igd	10	128214403	0.038	14306	genus Ruminiclostridium6genus Ruminiclostridium6|| id:ebi-a-GCST90017050	TRUE	reported	igd	2	TRUE	0.001	14306	395640	TRUE	2.40496e-05	19.614
rs11992182	A	C	A	C	0.063	-0.036	0.259	395640	0.063	0.02	Hashimoto thyroiditis	igd	8	79766499	0.014	14306	genus Ruminiclostridium6genus Ruminiclostridium6|| id:ebi-a-GCST90017050	TRUE	reported	igd	2	TRUE	0.001	14306	395640	TRUE	4.01755e-05	20.568
rs2548459	C	T	C	T	0.055	0.026	0.518	395640	0.129	0.017	Hashimoto thyroiditis	igd	19	49209339	0.012	14306	genus Ruminiclostridium6genus Ruminiclostridium6|| id:ebi-a-GCST90017050	TRUE	reported	igd	2	TRUE	0.001	14306	395640	TRUE	3.24008e-05	20.431
rs35362464	C	A	C	A	0.072	0.011	0.153	395640	0.633	0.024	Hashimoto thyroiditis	igd	4	36478011	0.017	14306	genus Ruminiclostridium6genus Ruminiclostridium6|| id:ebi-a-GCST90017050	TRUE	reported	igd	2	TRUE	0.001	14306	395640	TRUE	2.83001e-05	18.956
rs61060922	T	G	T	G	0.159	-0.056	0.051	395640	0.211	0.045	Hashimoto thyroiditis	igd	16	72136154	0.032	14306	genus Ruminiclostridium6genus Ruminiclostridium6|| id:ebi-a-GCST90017050	TRUE	reported	igd	2	TRUE	0.002	14306	395640	TRUE	3.92261e-06	24.38
rs663262	C	T	C	T	0.135	-0.029	0.887	395640	0.463	0.039	Hashimoto thyroiditis	igd	11	86179076	0.031	14306	genus Ruminiclostridium6genus Ruminiclostridium6|| id:ebi-a-GCST90017050	TRUE	reported	igd	2	TRUE	0.001	14306	395640	TRUE	3.63517e-05	18.872
rs67479537	T	C	T	C	0.119	-0.012	0.072	395640	0.768	0.04	Hashimoto thyroiditis	igd	19	10115515	0.026	14306	genus Ruminiclostridium6genus Ruminiclostridium6|| id:ebi-a-GCST90017050	TRUE	reported	igd	2	TRUE	0.001	14306	395640	TRUE	1.31864e-05	20.183
rs71414120	T	G	T	G	0.201	0.045	0.058	395640	0.246	0.039	Hashimoto thyroiditis	igd	14	56938952	0.041	14306	genus Ruminiclostridium6genus Ruminiclostridium6|| id:ebi-a-GCST90017050	TRUE	reported	igd	2	TRUE	0.002	14306	395640	TRUE	3.5277e-06	24.432
rs72991535	T	G	T	G	0.136	-0.005	0.04	395640	0.908	0.045	Hashimoto thyroiditis	igd	18	76018244	0.03	14306	genus Ruminiclostridium6genus Ruminiclostridium6|| id:ebi-a-GCST90017050	TRUE	reported	igd	2	TRUE	0.001	14306	395640	TRUE	7.10498e-06	21.105
rs73176030	T	C	T	C	0.059	-0.029	0.238	395640	0.125	0.019	Hashimoto thyroiditis	igd	7	101271282	0.013	14306	genus Ruminiclostridium6genus Ruminiclostridium6|| id:ebi-a-GCST90017050	TRUE	reported	igd	2	TRUE	0.001	14306	395640	TRUE	4.58781e-05	19.728
rs77193512	A	G	A	G	0.074	0.033	0.206	395640	0.08	0.019	Hashimoto thyroiditis	igd	11	40289063	0.015	14306	genus Ruminiclostridium6genus Ruminiclostridium6|| id:ebi-a-GCST90017050	TRUE	reported	igd	2	TRUE	0.002	14306	395640	TRUE	1.10583e-05	23.125
rs792058	G	A	G	A	0.055	0.01	0.434	395640	0.563	0.017	Hashimoto thyroiditis	igd	2	5548605	0.013	14306	genus Ruminiclostridium6genus Ruminiclostridium6|| id:ebi-a-GCST90017050	TRUE	reported	igd	2	TRUE	0.001	14306	395640	TRUE	2.3164e-05	19.527
rs79968172	G	A	G	A	0.116	-0.034	0.077	395640	0.306	0.033	Hashimoto thyroiditis	igd	1	240503826	0.024	14306	genus Ruminiclostridium6genus Ruminiclostridium6|| id:ebi-a-GCST90017050	TRUE	reported	igd	2	TRUE	0.002	14306	395640	TRUE	6.76259e-06	22.827
rs9555756	A	C	A	C	-0.08	0.005	0.134	395640	0.85	0.029	Hashimoto thyroiditis	igd	13	111703249	0.018	14306	genus Ruminiclostridium6genus Ruminiclostridium6|| id:ebi-a-GCST90017050	TRUE	reported	igd	2	TRUE	0.001	14306	395640	TRUE	9.22464e-06	20.712
rs115044523	G	A	G	A	-0.098	0.382	0.086	395640	0.025	0.17	Hashimoto thyroiditis	igd	7	47013498	0.02	14306	genus Ruminiclostridium9genus Ruminiclostridium9|| id:ebi-a-GCST90017051	TRUE	reported	igd	2	TRUE	0.002	14306	395640	TRUE	1.48167e-05	23.395
rs12040548	G	T	G	T	0.057	-0.09	0.341	395640	0.093	0.053	Hashimoto thyroiditis	igd	1	247710285	0.012	14306	genus Ruminiclostridium9genus Ruminiclostridium9|| id:ebi-a-GCST90017051	TRUE	reported	igd	2	TRUE	0.002	14306	395640	TRUE	2.0045e-05	21.733
rs6082461	C	A	C	A	-0.059	0.011	0.768	395640	0.596	0.02	Hashimoto thyroiditis	igd	20	2210530	0.013	14306	genus Ruminiclostridium9genus Ruminiclostridium9|| id:ebi-a-GCST90017051	TRUE	reported	igd	2	TRUE	0.001	14306	395640	TRUE	1.72792e-05	20.038
rs7137760	C	T	C	T	0.051	0.02	0.345	395640	0.223	0.017	Hashimoto thyroiditis	igd	12	10702414	0.011	14306	genus Ruminiclostridium9genus Ruminiclostridium9|| id:ebi-a-GCST90017051	TRUE	reported	igd	2	TRUE	0.001	14306	395640	TRUE	2.44172e-05	20.504
rs74303178	T	C	T	C	0.053	0.006	0.341	395640	0.728	0.018	Hashimoto thyroiditis	igd	8	14697544	0.012	14306	genus Ruminiclostridium9genus Ruminiclostridium9|| id:ebi-a-GCST90017051	TRUE	reported	igd	2	TRUE	0.001	14306	395640	TRUE	1.5487e-05	19.95
rs78191726	T	C	T	C	0.094	0.056	0.088	395640	0.084	0.032	Hashimoto thyroiditis	igd	6	67655320	0.021	14306	genus Ruminiclostridium9genus Ruminiclostridium9|| id:ebi-a-GCST90017051	TRUE	reported	igd	2	TRUE	0.001	14306	395640	TRUE	4.25838e-05	20.21
rs918449	G	A	G	A	0.095	0.003	0.792	395640	0.933	0.029	Hashimoto thyroiditis	igd	19	34371198	0.02	14306	genus Ruminiclostridium9genus Ruminiclostridium9|| id:ebi-a-GCST90017051	TRUE	reported	igd	2	TRUE	0.002	14306	395640	TRUE	2.35506e-06	23.258
rs9522712	T	C	T	C	0.07	-0.023	0.158	395640	0.316	0.023	Hashimoto thyroiditis	igd	13	90441578	0.015	14306	genus Ruminiclostridium9genus Ruminiclostridium9|| id:ebi-a-GCST90017051	TRUE	reported	igd	2	TRUE	0.001	14306	395640	TRUE	2.15833e-05	20.396
rs9809789	C	T	C	T	-0.072	0.004	0.15	395640	0.86	0.022	Hashimoto thyroiditis	igd	3	29179983	0.016	14306	genus Ruminiclostridium9genus Ruminiclostridium9|| id:ebi-a-GCST90017051	TRUE	reported	igd	2	TRUE	0.001	14306	395640	TRUE	1.18743e-05	20.189
rs11241747	T	C	T	C	-0.053	0.007	0.64	395640	0.71	0.019	Hashimoto thyroiditis	igd	5	123846318	0.012	14306	genus Ruminococcaceae NK4A214 groupgenus Ruminococcaceae NK4A214 group|| id:ebi-a-GCST90017052	TRUE	reported	igd	2	TRUE	0.001	14306	395640	TRUE	1.71446e-05	19.78
rs11586410	G	A	G	A	-0.086	-0.04	0.195	395640	0.077	0.022	Hashimoto thyroiditis	igd	1	157338888	0.017	14306	genus Ruminococcaceae NK4A214 groupgenus Ruminococcaceae NK4A214 group|| id:ebi-a-GCST90017052	TRUE	reported	igd	2	TRUE	0.002	14306	395640	TRUE	3.16946e-06	25.815
rs12642039	C	T	C	T	0.055	0.013	0.625	395640	0.444	0.017	Hashimoto thyroiditis	igd	4	159932022	0.012	14306	genus Ruminococcaceae NK4A214 groupgenus Ruminococcaceae NK4A214 group|| id:ebi-a-GCST90017052	TRUE	reported	igd	2	TRUE	0.001	14306	395640	TRUE	1.05307e-05	21.452
rs12731	A	G	A	G	-0.053	-0.003	0.482	395640	0.879	0.017	Hashimoto thyroiditis	igd	2	239087912	0.012	14306	genus Ruminococcaceae NK4A214 groupgenus Ruminococcaceae NK4A214 group|| id:ebi-a-GCST90017052	TRUE	reported	igd	2	TRUE	0.001	14306	395640	TRUE	7.58185e-06	21.035
rs13087692	G	T	G	T	-0.057	0.01	0.759	395640	0.571	0.018	Hashimoto thyroiditis	igd	3	84725039	0.013	14306	genus Ruminococcaceae NK4A214 groupgenus Ruminococcaceae NK4A214 group|| id:ebi-a-GCST90017052	TRUE	reported	igd	2	TRUE	0.001	14306	395640	TRUE	1.20881e-05	20.818
rs136761	A	G	A	G	0.059	0.003	0.56	395640	0.846	0.017	Hashimoto thyroiditis	igd	22	49796014	0.012	14306	genus Ruminococcaceae NK4A214 groupgenus Ruminococcaceae NK4A214 group|| id:ebi-a-GCST90017052	TRUE	reported	igd	2	TRUE	0.002	14306	395640	TRUE	1.53866e-06	24.312
rs147475196	A	G	A	G	-0.134	0.003	0.067	395640	0.907	0.028	Hashimoto thyroiditis	igd	3	26509287	0.03	14306	genus Ruminococcaceae NK4A214 groupgenus Ruminococcaceae NK4A214 group|| id:ebi-a-GCST90017052	TRUE	reported	igd	2	TRUE	0.001	14306	395640	TRUE	9.49072e-06	20.535
rs35559912	T	C	T	C	-0.093	-0.019	0.085	395640	0.468	0.027	Hashimoto thyroiditis	igd	5	35288938	0.02	14306	genus Ruminococcaceae NK4A214 groupgenus Ruminococcaceae NK4A214 group|| id:ebi-a-GCST90017052	TRUE	reported	igd	2	TRUE	0.001	14306	395640	TRUE	1.52729e-05	20.629
rs4814689	C	T	C	T	-0.108	-0.03	0.098	395640	0.41	0.036	Hashimoto thyroiditis	igd	20	18030357	0.023	14306	genus Ruminococcaceae NK4A214 groupgenus Ruminococcaceae NK4A214 group|| id:ebi-a-GCST90017052	TRUE	reported	igd	2	TRUE	0.002	14306	395640	TRUE	8.3373e-06	22.036
rs5994253	A	G	A	G	-0.081	0.026	0.199	395640	0.259	0.023	Hashimoto thyroiditis	igd	22	17793012	0.016	14306	genus Ruminococcaceae NK4A214 groupgenus Ruminococcaceae NK4A214 group|| id:ebi-a-GCST90017052	TRUE	reported	igd	2	TRUE	0.002	14306	395640	TRUE	1.27519e-06	26.493
rs62027366	T	C	T	C	0.062	0.025	0.264	395640	0.226	0.02	Hashimoto thyroiditis	igd	16	24073806	0.014	14306	genus Ruminococcaceae NK4A214 groupgenus Ruminococcaceae NK4A214 group|| id:ebi-a-GCST90017052	TRUE	reported	igd	2	TRUE	0.001	14306	395640	TRUE	3.11416e-05	19.998
rs6681678	T	C	T	C	0.1	-0.012	0.939	395640	0.783	0.043	Hashimoto thyroiditis	igd	1	100248591	0.024	14306	genus Ruminococcaceae NK4A214 groupgenus Ruminococcaceae NK4A214 group|| id:ebi-a-GCST90017052	TRUE	reported	igd	2	TRUE	0.001	14306	395640	TRUE	5.16251e-05	17.422
rs7573569	T	C	T	C	0.108	0.036	0.054	395640	0.293	0.035	Hashimoto thyroiditis	igd	2	141897042	0.023	14306	genus Ruminococcaceae NK4A214 groupgenus Ruminococcaceae NK4A214 group|| id:ebi-a-GCST90017052	TRUE	reported	igd	2	TRUE	0.001	14306	395640	TRUE	1.47481e-05	21.265
rs10916131	C	T	C	T	-0.069	-0.011	0.186	395640	0.627	0.022	Hashimoto thyroiditis	igd	1	227563126	0.015	14306	genus Ruminococcaceae UCG002genus Ruminococcaceae UCG002|| id:ebi-a-GCST90017053	TRUE	reported	igd	2	TRUE	0.002	14306	395640	TRUE	5.38754e-06	22.321
rs10927423	C	A	C	A	-0.071	-0.019	0.173	395640	0.381	0.021	Hashimoto thyroiditis	igd	1	14732458	0.015	14306	genus Ruminococcaceae UCG002genus Ruminococcaceae UCG002|| id:ebi-a-GCST90017053	TRUE	reported	igd	2	TRUE	0.002	14306	395640	TRUE	4.63263e-06	23.34
rs10964441	G	A	G	A	-0.149	0.027	0.193	395640	0.282	0.025	Hashimoto thyroiditis	igd	9	20131746	0.034	14306	genus Ruminococcaceae UCG002genus Ruminococcaceae UCG002|| id:ebi-a-GCST90017053	TRUE	reported	igd	2	TRUE	0.001	14306	395640	TRUE	5.24515e-05	18.683
rs113147300	A	G	A	G	-0.076	0.041	0.146	395640	0.099	0.025	Hashimoto thyroiditis	igd	9	114066670	0.016	14306	genus Ruminococcaceae UCG002genus Ruminococcaceae UCG002|| id:ebi-a-GCST90017053	TRUE	reported	igd	2	TRUE	0.001	14306	395640	TRUE	2.46179e-05	21.24
rs11607472	A	G	A	G	-0.078	0.052	0.105	395640	0.121	0.033	Hashimoto thyroiditis	igd	11	43344751	0.018	14306	genus Ruminococcaceae UCG002genus Ruminococcaceae UCG002|| id:ebi-a-GCST90017053	TRUE	reported	igd	2	TRUE	0.001	14306	395640	TRUE	4.98165e-05	19.58
rs116974815	C	A	C	A	-0.19	0.022	0.059	395640	0.527	0.034	Hashimoto thyroiditis	igd	11	111712942	0.04	14306	genus Ruminococcaceae UCG002genus Ruminococcaceae UCG002|| id:ebi-a-GCST90017053	TRUE	reported	igd	2	TRUE	0.002	14306	395640	TRUE	4.64069e-06	22.89
rs11750293	G	T	G	T	-0.058	0.005	0.384	395640	0.761	0.017	Hashimoto thyroiditis	igd	5	123822114	0.012	14306	genus Ruminococcaceae UCG002genus Ruminococcaceae UCG002|| id:ebi-a-GCST90017053	TRUE	reported	igd	2	TRUE	0.002	14306	395640	TRUE	3.22877e-06	23.028
rs12463378	A	G	A	G	-0.052	-0.035	0.409	395640	0.048	0.018	Hashimoto thyroiditis	igd	19	54475808	0.011	14306	genus Ruminococcaceae UCG002genus Ruminococcaceae UCG002|| id:ebi-a-GCST90017053	TRUE	reported	igd	2	TRUE	0.002	14306	395640	TRUE	2.59828e-05	21.694
rs15256	C	T	C	T	0.073	0.078	0.149	395640	0.001	0.025	Hashimoto thyroiditis	igd	10	73820548	0.017	14306	genus Ruminococcaceae UCG002genus Ruminococcaceae UCG002|| id:ebi-a-GCST90017053	TRUE	reported	igd	2	TRUE	0.001	14306	395640	TRUE	0.000235552	18.928
rs55793120	T	C	T	C	0.137	0.022	0.059	395640	0.542	0.036	Hashimoto thyroiditis	igd	12	47384118	0.027	14306	genus Ruminococcaceae UCG002genus Ruminococcaceae UCG002|| id:ebi-a-GCST90017053	TRUE	reported	igd	2	TRUE	0.002	14306	395640	TRUE	1.52286e-06	25.119
rs56030423	G	A	G	A	-0.098	-0.024	0.084	395640	0.889	0.173	Hashimoto thyroiditis	igd	15	90780618	0.022	14306	genus Ruminococcaceae UCG002genus Ruminococcaceae UCG002|| id:ebi-a-GCST90017053	TRUE	reported	igd	2	TRUE	0.001	14306	395640	TRUE	9.17147e-06	20.64
rs57079348	T	G	T	G	-0.077	-0.003	0.102	395640	0.936	0.036	Hashimoto thyroiditis	igd	13	87920450	0.017	14306	genus Ruminococcaceae UCG002genus Ruminococcaceae UCG002|| id:ebi-a-GCST90017053	TRUE	reported	igd	2	TRUE	0.001	14306	395640	TRUE	1.44706e-05	19.632
rs6542556	G	A	G	A	-0.051	-0.015	0.699	395640	0.385	0.017	Hashimoto thyroiditis	igd	2	120757853	0.011	14306	genus Ruminococcaceae UCG002genus Ruminococcaceae UCG002|| id:ebi-a-GCST90017053	TRUE	reported	igd	2	TRUE	0.001	14306	395640	TRUE	2.37393e-05	19.972
rs6793778	T	C	T	C	0.056	-0.014	0.679	395640	0.456	0.018	Hashimoto thyroiditis	igd	3	24045453	0.013	14306	genus Ruminococcaceae UCG002genus Ruminococcaceae UCG002|| id:ebi-a-GCST90017053	TRUE	reported	igd	2	TRUE	0.001	14306	395640	TRUE	2.22594e-05	19.896
rs7120052	A	C	A	C	0.062	0.002	0.274	395640	0.914	0.02	Hashimoto thyroiditis	igd	11	86335459	0.014	14306	genus Ruminococcaceae UCG002genus Ruminococcaceae UCG002|| id:ebi-a-GCST90017053	TRUE	reported	igd	2	TRUE	0.001	14306	395640	TRUE	6.55361e-06	21.254
rs7155595	C	A	C	A	0.057	-0.027	0.251	395640	0.134	0.018	Hashimoto thyroiditis	igd	14	77502546	0.012	14306	genus Ruminococcaceae UCG002genus Ruminococcaceae UCG002|| id:ebi-a-GCST90017053	TRUE	reported	igd	2	TRUE	0.002	14306	395640	TRUE	6.67373e-06	23.734
rs7249614	G	A	G	A	0.049	0.02	0.61	395640	0.261	0.018	Hashimoto thyroiditis	igd	19	43637890	0.011	14306	genus Ruminococcaceae UCG002genus Ruminococcaceae UCG002|| id:ebi-a-GCST90017053	TRUE	reported	igd	2	TRUE	0.001	14306	395640	TRUE	3.21231e-05	19.777
rs7342369	A	C	A	C	0.053	-0.061	0.643	395640	0.262	0.054	Hashimoto thyroiditis	igd	12	129451330	0.012	14306	genus Ruminococcaceae UCG002genus Ruminococcaceae UCG002|| id:ebi-a-GCST90017053	TRUE	reported	igd	2	TRUE	0.001	14306	395640	TRUE	2.06074e-05	20.695
rs76847269	A	G	A	G	0.164	0.054	0.053	395640	0.297	0.052	Hashimoto thyroiditis	igd	5	141014951	0.036	14306	genus Ruminococcaceae UCG002genus Ruminococcaceae UCG002|| id:ebi-a-GCST90017053	TRUE	reported	igd	2	TRUE	0.001	14306	395640	TRUE	1.59942e-05	21.077
rs77564310	A	C	A	C	-0.071	0.026	0.184	395640	0.201	0.02	Hashimoto thyroiditis	igd	15	80713184	0.014	14306	genus Ruminococcaceae UCG002genus Ruminococcaceae UCG002|| id:ebi-a-GCST90017053	TRUE	reported	igd	2	TRUE	0.002	14306	395640	TRUE	2.20931e-06	25.63
rs79016051	C	T	C	T	-0.089	0.165	0.114	395640	0.032	0.077	Hashimoto thyroiditis	igd	1	238938497	0.019	14306	genus Ruminococcaceae UCG002genus Ruminococcaceae UCG002|| id:ebi-a-GCST90017053	TRUE	reported	igd	2	TRUE	0.002	14306	395640	TRUE	2.64863e-05	21.964
rs882348	A	G	A	G	-0.08	-0.016	0.136	395640	0.522	0.025	Hashimoto thyroiditis	igd	4	23325040	0.018	14306	genus Ruminococcaceae UCG002genus Ruminococcaceae UCG002|| id:ebi-a-GCST90017053	TRUE	reported	igd	2	TRUE	0.001	14306	395640	TRUE	1.87978e-05	20.057
rs10490280	C	T	C	T	-0.067	0.011	0.197	395640	0.61	0.021	Hashimoto thyroiditis	igd	2	37905976	0.014	14306	genus Ruminococcaceae UCG003genus Ruminococcaceae UCG003|| id:ebi-a-GCST90017054	TRUE	reported	igd	2	TRUE	0.002	14306	395640	TRUE	6.45882e-06	21.994
rs11243416	T	C	T	C	-0.093	0.012	0.101	395640	0.695	0.032	Hashimoto thyroiditis	igd	9	134416970	0.019	14306	genus Ruminococcaceae UCG003genus Ruminococcaceae UCG003|| id:ebi-a-GCST90017054	TRUE	reported	igd	2	TRUE	0.002	14306	395640	TRUE	2.84826e-06	23.437
rs11613919	G	T	G	T	0.073	0.004	0.132	395640	0.829	0.02	Hashimoto thyroiditis	igd	12	75496463	0.016	14306	genus Ruminococcaceae UCG003genus Ruminococcaceae UCG003|| id:ebi-a-GCST90017054	TRUE	reported	igd	2	TRUE	0.002	14306	395640	TRUE	5.39577e-06	21.834
rs16959793	A	C	A	C	-0.063	-0.003	0.33	395640	0.869	0.017	Hashimoto thyroiditis	igd	15	35071718	0.013	14306	genus Ruminococcaceae UCG003genus Ruminococcaceae UCG003|| id:ebi-a-GCST90017054	TRUE	reported	igd	2	TRUE	0.002	14306	395640	TRUE	3.3698e-06	22.692
rs2523124	C	T	C	T	0.055	0.004	0.533	395640	0.79	0.017	Hashimoto thyroiditis	igd	7	97348436	0.012	14306	genus Ruminococcaceae UCG003genus Ruminococcaceae UCG003|| id:ebi-a-GCST90017054	TRUE	reported	igd	2	TRUE	0.001	14306	395640	TRUE	1.1122e-05	20.468
rs3013089	G	A	G	A	-0.055	0.005	0.449	395640	0.751	0.017	Hashimoto thyroiditis	igd	1	13794594	0.012	14306	genus Ruminococcaceae UCG003genus Ruminococcaceae UCG003|| id:ebi-a-GCST90017054	TRUE	reported	igd	2	TRUE	0.001	14306	395640	TRUE	8.93093e-06	20.998
rs4452755	A	C	A	C	-0.063	0.014	0.287	395640	0.439	0.018	Hashimoto thyroiditis	igd	8	82026852	0.013	14306	genus Ruminococcaceae UCG003genus Ruminococcaceae UCG003|| id:ebi-a-GCST90017054	TRUE	reported	igd	2	TRUE	0.002	14306	395640	TRUE	7.4825e-06	22.172
rs4532474	G	A	G	A	0.077	0.007	0.15	395640	0.739	0.022	Hashimoto thyroiditis	igd	6	105781538	0.017	14306	genus Ruminococcaceae UCG003genus Ruminococcaceae UCG003|| id:ebi-a-GCST90017054	TRUE	reported	igd	2	TRUE	0.001	14306	395640	TRUE	1.23901e-05	20.367
rs646327	G	A	G	A	0.059	0.026	0.513	395640	0.133	0.017	Hashimoto thyroiditis	igd	19	49209851	0.012	14306	genus Ruminococcaceae UCG003genus Ruminococcaceae UCG003|| id:ebi-a-GCST90017054	TRUE	reported	igd	2	TRUE	0.002	14306	395640	TRUE	4.50884e-06	24.567
rs6759615	A	G	A	G	0.103	-0.005	0.121	395640	0.863	0.027	Hashimoto thyroiditis	igd	2	205238716	0.02	14306	genus Ruminococcaceae UCG003genus Ruminococcaceae UCG003|| id:ebi-a-GCST90017054	TRUE	reported	igd	2	TRUE	0.002	14306	395640	TRUE	5.82215e-07	26.224
rs73341549	T	C	T	C	-0.17	-0.04	0.072	395640	0.236	0.034	Hashimoto thyroiditis	igd	7	51541468	0.032	14306	genus Ruminococcaceae UCG003genus Ruminococcaceae UCG003|| id:ebi-a-GCST90017054	TRUE	reported	igd	2	TRUE	0.002	14306	395640	TRUE	5.40503e-07	28.393
rs78720113	A	G	A	G	-0.115	-0.032	0.081	395640	0.285	0.03	Hashimoto thyroiditis	igd	3	41982393	0.025	14306	genus Ruminococcaceae UCG003genus Ruminococcaceae UCG003|| id:ebi-a-GCST90017054	TRUE	reported	igd	2	TRUE	0.001	14306	395640	TRUE	1.43634e-05	21.356
rs10976229	T	G	T	G	0.096	-0.017	0.133	395640	0.502	0.025	Hashimoto thyroiditis	igd	9	7317307	0.021	14306	genus Ruminococcaceae UCG004genus Ruminococcaceae UCG004|| id:ebi-a-GCST90017055	TRUE	reported	igd	2	TRUE	0.001	14306	395640	TRUE	1.97356e-05	20.01
rs11961899	G	A	G	A	-0.071	0.027	0.24	395640	0.145	0.019	Hashimoto thyroiditis	igd	6	132887921	0.016	14306	genus Ruminococcaceae UCG004genus Ruminococcaceae UCG004|| id:ebi-a-GCST90017055	TRUE	reported	igd	2	TRUE	0.001	14306	395640	TRUE	5.44657e-05	19.237
rs12125734	G	T	G	T	0.134	0.022	0.077	395640	0.453	0.029	Hashimoto thyroiditis	igd	1	103732214	0.026	14306	genus Ruminococcaceae UCG004genus Ruminococcaceae UCG004|| id:ebi-a-GCST90017055	TRUE	reported	igd	2	TRUE	0.002	14306	395640	TRUE	6.6717e-07	27.087
rs2248146	T	C	T	C	0.069	-0.001	0.348	395640	0.974	0.017	Hashimoto thyroiditis	igd	7	24791998	0.015	14306	genus Ruminococcaceae UCG004genus Ruminococcaceae UCG004|| id:ebi-a-GCST90017055	TRUE	reported	igd	2	TRUE	0.001	14306	395640	TRUE	1.08016e-05	20.135
rs3800154	A	C	A	C	-0.08	0.053	0.221	395640	0.004	0.019	Hashimoto thyroiditis	igd	6	2119329	0.018	14306	genus Ruminococcaceae UCG004genus Ruminococcaceae UCG004|| id:ebi-a-GCST90017055	TRUE	reported	igd	2	TRUE	0.001	14306	395640	TRUE	0.000103799	20.178
rs511258	G	A	G	A	-0.076	-0.016	0.293	395640	0.424	0.021	Hashimoto thyroiditis	igd	3	169966722	0.016	14306	genus Ruminococcaceae UCG004genus Ruminococcaceae UCG004|| id:ebi-a-GCST90017055	TRUE	reported	igd	2	TRUE	0.002	14306	395640	TRUE	9.45432e-06	21.735
rs550351	A	C	A	C	0.079	-0.018	0.359	395640	0.296	0.017	Hashimoto thyroiditis	igd	1	18676399	0.018	14306	genus Ruminococcaceae UCG004genus Ruminococcaceae UCG004|| id:ebi-a-GCST90017055	TRUE	reported	igd	2	TRUE	0.001	14306	395640	TRUE	4.28402e-05	19.055
rs6769553	A	G	A	G	0.085	-0.044	0.32	395640	0.017	0.018	Hashimoto thyroiditis	igd	3	54427795	0.016	14306	genus Ruminococcaceae UCG004genus Ruminococcaceae UCG004|| id:ebi-a-GCST90017055	TRUE	reported	igd	2	TRUE	0.002	14306	395640	TRUE	1.22337e-06	29.126
rs7569771	A	G	A	G	-0.076	-0.032	0.281	395640	0.092	0.019	Hashimoto thyroiditis	igd	2	239846337	0.017	14306	genus Ruminococcaceae UCG004genus Ruminococcaceae UCG004|| id:ebi-a-GCST90017055	TRUE	reported	igd	2	TRUE	0.001	14306	395640	TRUE	4.84716e-05	19.869
rs872501	G	A	G	A	0.116	0.033	0.105	395640	0.279	0.031	Hashimoto thyroiditis	igd	8	139253064	0.026	14306	genus Ruminococcaceae UCG004genus Ruminococcaceae UCG004|| id:ebi-a-GCST90017055	TRUE	reported	igd	2	TRUE	0.001	14306	395640	TRUE	2.75128e-05	20.031
rs9818949	T	G	T	G	-0.086	0.047	0.801	395640	0.027	0.022	Hashimoto thyroiditis	igd	3	197683751	0.019	14306	genus Ruminococcaceae UCG004genus Ruminococcaceae UCG004|| id:ebi-a-GCST90017055	TRUE	reported	igd	2	TRUE	0.001	14306	395640	TRUE	4.81253e-05	20.774
rs10873449	C	T	C	T	-0.065	-0.027	0.706	395640	0.18	0.02	Hashimoto thyroiditis	igd	14	94630731	0.014	14306	genus Ruminococcaceae UCG005genus Ruminococcaceae UCG005|| id:ebi-a-GCST90017056	TRUE	reported	igd	2	TRUE	0.001	14306	395640	TRUE	2.47783e-05	20.688
rs10937802	A	G	A	G	-0.076	-0.01	0.756	395640	0.67	0.024	Hashimoto thyroiditis	igd	4	7302344	0.017	14306	genus Ruminococcaceae UCG005genus Ruminococcaceae UCG005|| id:ebi-a-GCST90017056	TRUE	reported	igd	2	TRUE	0.001	14306	395640	TRUE	1.47269e-05	20.186
rs10950694	C	T	C	T	-0.058	0.024	0.512	395640	0.165	0.017	Hashimoto thyroiditis	igd	7	18026604	0.011	14306	genus Ruminococcaceae UCG005genus Ruminococcaceae UCG005|| id:ebi-a-GCST90017056	TRUE	reported	igd	2	TRUE	0.002	14306	395640	TRUE	2.45858e-06	25.62
rs114279581	A	G	A	G	-0.147	0	0.059	395640	0.996	0.032	Hashimoto thyroiditis	igd	2	198122357	0.032	14306	genus Ruminococcaceae UCG005genus Ruminococcaceae UCG005|| id:ebi-a-GCST90017056	TRUE	reported	igd	2	TRUE	0.002	14306	395640	TRUE	5.23036e-06	21.519
rs12288512	A	G	A	G	0.067	0.04	0.149	395640	0.042	0.02	Hashimoto thyroiditis	igd	11	27747671	0.014	14306	genus Ruminococcaceae UCG005genus Ruminococcaceae UCG005|| id:ebi-a-GCST90017056	TRUE	reported	igd	2	TRUE	0.001	14306	395640	TRUE	3.26351e-05	21.308
rs12458218	T	C	T	C	0.068	0.022	0.23	395640	0.28	0.021	Hashimoto thyroiditis	igd	18	22575871	0.014	14306	genus Ruminococcaceae UCG005genus Ruminococcaceae UCG005|| id:ebi-a-GCST90017056	TRUE	reported	igd	2	TRUE	0.002	14306	395640	TRUE	1.07476e-05	21.964
rs2893871	G	A	G	A	-0.074	0.016	0.183	395640	0.52	0.025	Hashimoto thyroiditis	igd	10	62662781	0.016	14306	genus Ruminococcaceae UCG005genus Ruminococcaceae UCG005|| id:ebi-a-GCST90017056	TRUE	reported	igd	2	TRUE	0.002	14306	395640	TRUE	5.85008e-06	22.435
rs34781347	G	A	G	A	0.189	-0.035	0.057	395640	0.283	0.033	Hashimoto thyroiditis	igd	20	16312851	0.039	14306	genus Ruminococcaceae UCG005genus Ruminococcaceae UCG005|| id:ebi-a-GCST90017056	TRUE	reported	igd	2	TRUE	0.002	14306	395640	TRUE	4.3422e-06	23.835
rs55793120	T	C	T	C	0.122	0.022	0.059	395640	0.542	0.036	Hashimoto thyroiditis	igd	12	47384118	0.028	14306	genus Ruminococcaceae UCG005genus Ruminococcaceae UCG005|| id:ebi-a-GCST90017056	TRUE	reported	igd	2	TRUE	0.001	14306	395640	TRUE	3.23052e-05	18.906
rs72776570	C	A	C	A	0.087	0.07	0.066	395640	0.014	0.028	Hashimoto thyroiditis	igd	10	4240906	0.02	14306	genus Ruminococcaceae UCG005genus Ruminococcaceae UCG005|| id:ebi-a-GCST90017056	TRUE	reported	igd	2	TRUE	0.001	14306	395640	TRUE	0.000104597	19.498
rs7449320	C	A	C	A	0.06	-0.023	0.286	395640	0.226	0.019	Hashimoto thyroiditis	igd	5	154003091	0.013	14306	genus Ruminococcaceae UCG005genus Ruminococcaceae UCG005|| id:ebi-a-GCST90017056	TRUE	reported	igd	2	TRUE	0.001	14306	395640	TRUE	1.9396e-05	20.972
rs7555878	G	A	G	A	-0.059	-0.008	0.716	395640	0.664	0.019	Hashimoto thyroiditis	igd	1	187906034	0.013	14306	genus Ruminococcaceae UCG005genus Ruminococcaceae UCG005|| id:ebi-a-GCST90017056	TRUE	reported	igd	2	TRUE	0.002	14306	395640	TRUE	6.23559e-06	21.931
rs7586445	G	A	G	A	0.078	0.05	0.109	395640	0.046	0.025	Hashimoto thyroiditis	igd	2	239509030	0.018	14306	genus Ruminococcaceae UCG005genus Ruminococcaceae UCG005|| id:ebi-a-GCST90017056	TRUE	reported	igd	2	TRUE	0.001	14306	395640	TRUE	6.86644e-05	19.657
rs898577	C	T	C	T	0.123	0.011	0.918	395640	0.746	0.034	Hashimoto thyroiditis	igd	15	68705697	0.029	14306	genus Ruminococcaceae UCG005genus Ruminococcaceae UCG005|| id:ebi-a-GCST90017056	TRUE	reported	igd	2	TRUE	0.001	14306	395640	TRUE	3.26903e-05	18.413
rs113006825	T	C	T	C	-0.093	0.008	0.185	395640	0.689	0.02	Hashimoto thyroiditis	igd	6	51803869	0.021	14306	genus Ruminococcaceae UCG009genus Ruminococcaceae UCG009|| id:ebi-a-GCST90017057	TRUE	reported	igd	2	TRUE	0.001	14306	395640	TRUE	1.63077e-05	19.937
rs12508214	C	T	C	T	-0.077	0.01	0.407	395640	0.586	0.017	Hashimoto thyroiditis	igd	4	7426937	0.017	14306	genus Ruminococcaceae UCG009genus Ruminococcaceae UCG009|| id:ebi-a-GCST90017057	TRUE	reported	igd	2	TRUE	0.001	14306	395640	TRUE	1.07513e-05	21.026
rs138460696	A	G	A	G	0.139	-0.004	0.08	395640	0.902	0.032	Hashimoto thyroiditis	igd	2	66396776	0.032	14306	genus Ruminococcaceae UCG009genus Ruminococcaceae UCG009|| id:ebi-a-GCST90017057	TRUE	reported	igd	2	TRUE	0.001	14306	395640	TRUE	1.64444e-05	19.451
rs1550196	A	G	A	G	-0.131	0.011	0.785	395640	0.673	0.026	Hashimoto thyroiditis	igd	17	32786955	0.026	14306	genus Ruminococcaceae UCG009genus Ruminococcaceae UCG009|| id:ebi-a-GCST90017057	TRUE	reported	igd	2	TRUE	0.002	14306	395640	TRUE	1.45997e-06	24.849
rs2058609	G	A	G	A	-0.082	0.016	0.7	395640	0.379	0.018	Hashimoto thyroiditis	igd	12	12970792	0.017	14306	genus Ruminococcaceae UCG009genus Ruminococcaceae UCG009|| id:ebi-a-GCST90017057	TRUE	reported	igd	2	TRUE	0.002	14306	395640	TRUE	9.64072e-06	21.837
rs2192926	A	G	A	G	-0.089	-0.003	0.254	395640	0.878	0.018	Hashimoto thyroiditis	igd	2	75512668	0.019	14306	genus Ruminococcaceae UCG009genus Ruminococcaceae UCG009|| id:ebi-a-GCST90017057	TRUE	reported	igd	2	TRUE	0.001	14306	395640	TRUE	6.70519e-06	21.29
rs4079028	C	T	C	T	0.092	0.021	0.191	395640	0.273	0.019	Hashimoto thyroiditis	igd	1	202299085	0.02	14306	genus Ruminococcaceae UCG009genus Ruminococcaceae UCG009|| id:ebi-a-GCST90017057	TRUE	reported	igd	2	TRUE	0.001	14306	395640	TRUE	1.66584e-05	21.094
rs4708333	T	G	T	G	-0.084	-0.013	0.307	395640	0.449	0.017	Hashimoto thyroiditis	igd	6	78106701	0.017	14306	genus Ruminococcaceae UCG009genus Ruminococcaceae UCG009|| id:ebi-a-GCST90017057	TRUE	reported	igd	2	TRUE	0.002	14306	395640	TRUE	4.62641e-06	23.122
rs6952765	G	A	G	A	0.073	0.018	0.33	395640	0.301	0.018	Hashimoto thyroiditis	igd	7	32001710	0.017	14306	genus Ruminococcaceae UCG009genus Ruminococcaceae UCG009|| id:ebi-a-GCST90017057	TRUE	reported	igd	2	TRUE	0.001	14306	395640	TRUE	3.81802e-05	19.269
rs758191	T	G	T	G	0.177	0.006	0.062	395640	0.829	0.029	Hashimoto thyroiditis	igd	16	1979831	0.038	14306	genus Ruminococcaceae UCG009genus Ruminococcaceae UCG009|| id:ebi-a-GCST90017057	TRUE	reported	igd	2	TRUE	0.002	14306	395640	TRUE	4.33833e-06	22.27
rs78410648	A	G	A	G	0.121	0.012	0.138	395640	0.65	0.026	Hashimoto thyroiditis	igd	19	52399401	0.028	14306	genus Ruminococcaceae UCG009genus Ruminococcaceae UCG009|| id:ebi-a-GCST90017057	TRUE	reported	igd	2	TRUE	0.001	14306	395640	TRUE	2.66934e-05	19.034
rs9558661	T	C	T	C	-0.09	-0.008	0.252	395640	0.679	0.02	Hashimoto thyroiditis	igd	13	106650093	0.02	14306	genus Ruminococcaceae UCG009genus Ruminococcaceae UCG009|| id:ebi-a-GCST90017057	TRUE	reported	igd	2	TRUE	0.001	14306	395640	TRUE	1.59476e-05	20.004
rs12597105	A	G	A	G	-0.067	-0.03	0.736	395640	0.152	0.021	Hashimoto thyroiditis	igd	16	5233941	0.014	14306	genus Ruminococcaceae UCG010genus Ruminococcaceae UCG010|| id:ebi-a-GCST90017058	TRUE	reported	igd	2	TRUE	0.002	14306	395640	TRUE	1.75276e-05	21.579
rs2820282	C	A	C	A	0.059	0.003	0.416	395640	0.878	0.017	Hashimoto thyroiditis	igd	6	104728618	0.013	14306	genus Ruminococcaceae UCG010genus Ruminococcaceae UCG010|| id:ebi-a-GCST90017058	TRUE	reported	igd	2	TRUE	0.002	14306	395640	TRUE	4.40322e-06	22.127
rs682403	A	G	A	G	-0.059	0.001	0.516	395640	0.959	0.016	Hashimoto thyroiditis	igd	9	135968557	0.012	14306	genus Ruminococcaceae UCG010genus Ruminococcaceae UCG010|| id:ebi-a-GCST90017058	TRUE	reported	igd	2	TRUE	0.002	14306	395640	TRUE	3.76152e-06	22.257
rs6958419	C	T	C	T	-0.059	0.016	0.542	395640	0.337	0.016	Hashimoto thyroiditis	igd	7	16349864	0.012	14306	genus Ruminococcaceae UCG010genus Ruminococcaceae UCG010|| id:ebi-a-GCST90017058	TRUE	reported	igd	2	TRUE	0.002	14306	395640	TRUE	9.77002e-06	21.958
rs73218807	G	A	G	A	-0.166	-0.047	0.054	395640	0.134	0.031	Hashimoto thyroiditis	igd	4	31057482	0.037	14306	genus Ruminococcaceae UCG010genus Ruminococcaceae UCG010|| id:ebi-a-GCST90017058	TRUE	reported	igd	2	TRUE	0.001	14306	395640	TRUE	3.2237e-05	20.407
rs7441445	T	C	T	C	0.057	-0.008	0.562	395640	0.649	0.017	Hashimoto thyroiditis	igd	4	40707798	0.013	14306	genus Ruminococcaceae UCG010genus Ruminococcaceae UCG010|| id:ebi-a-GCST90017058	TRUE	reported	igd	2	TRUE	0.001	14306	395640	TRUE	1.44724e-05	20.267
rs10274562	C	T	C	T	0.111	0.007	0.467	395640	0.671	0.017	Hashimoto thyroiditis	igd	7	11222521	0.024	14306	genus Ruminococcaceae UCG011genus Ruminococcaceae UCG011|| id:ebi-a-GCST90017059	TRUE	reported	igd	2	TRUE	0.001	14306	395640	TRUE	1.21274e-05	20.57
rs12636310	G	A	G	A	0.133	-0.01	0.213	395640	0.593	0.019	Hashimoto thyroiditis	igd	3	185469491	0.028	14306	genus Ruminococcaceae UCG011genus Ruminococcaceae UCG011|| id:ebi-a-GCST90017059	TRUE	reported	igd	2	TRUE	0.002	14306	395640	TRUE	6.1122e-06	22.146
rs12724320	C	T	C	T	-0.121	0.002	0.253	395640	0.925	0.017	Hashimoto thyroiditis	igd	1	179370499	0.025	14306	genus Ruminococcaceae UCG011genus Ruminococcaceae UCG011|| id:ebi-a-GCST90017059	TRUE	reported	igd	2	TRUE	0.002	14306	395640	TRUE	2.07492e-06	23.524
rs1416041	A	C	A	C	-0.182	0.02	0.148	395640	0.323	0.02	Hashimoto thyroiditis	igd	6	105073676	0.034	14306	genus Ruminococcaceae UCG011genus Ruminococcaceae UCG011|| id:ebi-a-GCST90017059	TRUE	reported	igd	2	TRUE	0.002	14306	395640	TRUE	3.71135e-07	28.778
rs2729556	T	C	T	C	0.109	-0.036	0.408	395640	0.033	0.017	Hashimoto thyroiditis	igd	7	111763988	0.023	14306	genus Ruminococcaceae UCG011genus Ruminococcaceae UCG011|| id:ebi-a-GCST90017059	TRUE	reported	igd	2	TRUE	0.002	14306	395640	TRUE	2.81775e-05	21.793
rs4490371	T	C	T	C	-0.112	0.02	0.286	395640	0.233	0.017	Hashimoto thyroiditis	igd	3	76205107	0.025	14306	genus Ruminococcaceae UCG011genus Ruminococcaceae UCG011|| id:ebi-a-GCST90017059	TRUE	reported	igd	2	TRUE	0.001	14306	395640	TRUE	2.8171e-05	20.172
rs79113084	C	T	C	T	-0.152	0.024	0.162	395640	0.398	0.028	Hashimoto thyroiditis	igd	12	29634919	0.032	14306	genus Ruminococcaceae UCG011genus Ruminococcaceae UCG011|| id:ebi-a-GCST90017059	TRUE	reported	igd	2	TRUE	0.002	14306	395640	TRUE	5.4011e-06	22.967
rs9729514	G	A	G	A	-0.185	0.021	0.913	395640	0.45	0.028	Hashimoto thyroiditis	igd	1	219901055	0.039	14306	genus Ruminococcaceae UCG011genus Ruminococcaceae UCG011|| id:ebi-a-GCST90017059	TRUE	reported	igd	2	TRUE	0.002	14306	395640	TRUE	8.13172e-06	21.963
rs11581881	C	T	C	T	0.066	-0.007	0.185	395640	0.738	0.02	Hashimoto thyroiditis	igd	1	9361576	0.014	14306	genus Ruminococcaceae UCG013genus Ruminococcaceae UCG013|| id:ebi-a-GCST90017060	TRUE	reported	igd	2	TRUE	0.001	14306	395640	TRUE	9.69519e-06	20.87
rs12189346	G	A	G	A	0.068	-0.025	0.239	395640	0.22	0.021	Hashimoto thyroiditis	igd	5	141395140	0.015	14306	genus Ruminococcaceae UCG013genus Ruminococcaceae UCG013|| id:ebi-a-GCST90017060	TRUE	reported	igd	2	TRUE	0.002	14306	395640	TRUE	1.1269e-05	22.137
rs12336782	T	C	T	C	-0.086	0.019	0.089	395640	0.545	0.031	Hashimoto thyroiditis	igd	9	13609119	0.019	14306	genus Ruminococcaceae UCG013genus Ruminococcaceae UCG013|| id:ebi-a-GCST90017060	TRUE	reported	igd	2	TRUE	0.001	14306	395640	TRUE	1.5051e-05	20.448
rs12485353	G	A	G	A	-0.061	0.031	0.33	395640	0.1	0.019	Hashimoto thyroiditis	igd	3	197049996	0.013	14306	genus Ruminococcaceae UCG013genus Ruminococcaceae UCG013|| id:ebi-a-GCST90017060	TRUE	reported	igd	2	TRUE	0.002	14306	395640	TRUE	2.08882e-05	21.584
rs12781711	C	T	C	T	-0.066	0.004	0.251	395640	0.83	0.019	Hashimoto thyroiditis	igd	10	2219930	0.012	14306	genus Ruminococcaceae UCG013genus Ruminococcaceae UCG013|| id:ebi-a-GCST90017060	TRUE	reported	igd	2	TRUE	0.002	14306	395640	TRUE	5.20862e-08	31.194
rs16918863	A	C	A	C	0.111	-0.03	0.078	395640	0.358	0.033	Hashimoto thyroiditis	igd	10	19780463	0.024	14306	genus Ruminococcaceae UCG013genus Ruminococcaceae UCG013|| id:ebi-a-GCST90017060	TRUE	reported	igd	2	TRUE	0.002	14306	395640	TRUE	1.14627e-05	21.552
rs2730183	G	A	G	A	-0.049	0.011	0.397	395640	0.525	0.017	Hashimoto thyroiditis	igd	8	40311885	0.011	14306	genus Ruminococcaceae UCG013genus Ruminococcaceae UCG013|| id:ebi-a-GCST90017060	TRUE	reported	igd	2	TRUE	0.001	14306	395640	TRUE	2.15267e-05	19.771
rs4385846	T	G	T	G	-0.06	-0.005	0.764	395640	0.828	0.021	Hashimoto thyroiditis	igd	10	115650278	0.013	14306	genus Ruminococcaceae UCG013genus Ruminococcaceae UCG013|| id:ebi-a-GCST90017060	TRUE	reported	igd	2	TRUE	0.001	14306	395640	TRUE	9.95875e-06	20.612
rs75088940	T	C	T	C	-0.094	-0.057	0.088	395640	0.087	0.033	Hashimoto thyroiditis	igd	12	30245557	0.02	14306	genus Ruminococcaceae UCG013genus Ruminococcaceae UCG013|| id:ebi-a-GCST90017060	TRUE	reported	igd	2	TRUE	0.002	14306	395640	TRUE	1.74949e-05	22.072
rs76973485	G	T	G	T	0.195	-0.027	0.054	395640	0.532	0.043	Hashimoto thyroiditis	igd	3	9534657	0.042	14306	genus Ruminococcaceae UCG013genus Ruminococcaceae UCG013|| id:ebi-a-GCST90017060	TRUE	reported	igd	2	TRUE	0.002	14306	395640	TRUE	8.12989e-06	21.735
rs7784330	A	G	A	G	0.05	0.054	0.64	395640	0.323	0.055	Hashimoto thyroiditis	igd	7	32530997	0.011	14306	genus Ruminococcaceae UCG013genus Ruminococcaceae UCG013|| id:ebi-a-GCST90017060	TRUE	reported	igd	2	TRUE	0.001	14306	395640	TRUE	2.87805e-05	19.774
rs9313055	T	C	T	C	0.105	-0.001	0.066	395640	0.986	0.03	Hashimoto thyroiditis	igd	5	3628882	0.023	14306	genus Ruminococcaceae UCG013genus Ruminococcaceae UCG013|| id:ebi-a-GCST90017060	TRUE	reported	igd	2	TRUE	0.001	14306	395640	TRUE	1.08789e-05	20.089
rs10495392	T	C	T	C	0.082	0.013	0.902	395640	0.688	0.031	Hashimoto thyroiditis	igd	1	237422989	0.019	14306	genus Ruminococcaceae UCG014genus Ruminococcaceae UCG014|| id:ebi-a-GCST90017061	TRUE	reported	igd	2	TRUE	0.001	14306	395640	TRUE	2.11334e-05	19.417
rs10791168	G	A	G	A	0.066	0.026	0.83	395640	0.218	0.021	Hashimoto thyroiditis	igd	11	131659000	0.015	14306	genus Ruminococcaceae UCG014genus Ruminococcaceae UCG014|| id:ebi-a-GCST90017061	TRUE	reported	igd	2	TRUE	0.001	14306	395640	TRUE	3.78647e-05	19.614
rs10941294	C	T	C	T	-0.122	-0.065	0.093	395640	0.062	0.035	Hashimoto thyroiditis	igd	5	36435597	0.026	14306	genus Ruminococcaceae UCG014genus Ruminococcaceae UCG014|| id:ebi-a-GCST90017061	TRUE	reported	igd	2	TRUE	0.002	14306	395640	TRUE	2.02649e-05	22.035
rs115777838	T	C	T	C	-0.188	-0.004	0.06	395640	0.886	0.027	Hashimoto thyroiditis	igd	5	26110626	0.039	14306	genus Ruminococcaceae UCG014genus Ruminococcaceae UCG014|| id:ebi-a-GCST90017061	TRUE	reported	igd	2	TRUE	0.002	14306	395640	TRUE	1.96383e-06	23.731
rs12638134	T	G	T	G	0.058	-0.003	0.425	395640	0.873	0.017	Hashimoto thyroiditis	igd	3	101334609	0.012	14306	genus Ruminococcaceae UCG014genus Ruminococcaceae UCG014|| id:ebi-a-GCST90017061	TRUE	reported	igd	2	TRUE	0.002	14306	395640	TRUE	2.01538e-06	23.702
rs34402072	C	T	C	T	-0.069	-0.01	0.165	395640	0.659	0.023	Hashimoto thyroiditis	igd	8	3636548	0.016	14306	genus Ruminococcaceae UCG014genus Ruminococcaceae UCG014|| id:ebi-a-GCST90017061	TRUE	reported	igd	2	TRUE	0.001	14306	395640	TRUE	2.16872e-05	19.431
rs56105232	G	A	G	A	0.139	0.009	0.046	395640	0.802	0.036	Hashimoto thyroiditis	igd	9	14363769	0.03	14306	genus Ruminococcaceae UCG014genus Ruminococcaceae UCG014|| id:ebi-a-GCST90017061	TRUE	reported	igd	2	TRUE	0.002	14306	395640	TRUE	6.00973e-06	21.678
rs72809222	T	C	T	C	0.067	-0.003	0.207	395640	0.9	0.02	Hashimoto thyroiditis	igd	2	57205854	0.014	14306	genus Ruminococcaceae UCG014genus Ruminococcaceae UCG014|| id:ebi-a-GCST90017061	TRUE	reported	igd	2	TRUE	0.002	14306	395640	TRUE	2.67702e-06	23.078
rs73186226	G	A	G	A	-0.099	-0.008	0.057	395640	0.804	0.033	Hashimoto thyroiditis	igd	3	123829361	0.022	14306	genus Ruminococcaceae UCG014genus Ruminococcaceae UCG014|| id:ebi-a-GCST90017061	TRUE	reported	igd	2	TRUE	0.001	14306	395640	TRUE	8.37766e-06	21.011
rs853612	A	G	A	G	-0.053	0.013	0.521	395640	0.443	0.017	Hashimoto thyroiditis	igd	10	119928413	0.012	14306	genus Ruminococcaceae UCG014genus Ruminococcaceae UCG014|| id:ebi-a-GCST90017061	TRUE	reported	igd	2	TRUE	0.001	14306	395640	TRUE	2.63371e-05	19.585
rs995642	C	T	C	T	0.06	0.021	0.404	395640	0.258	0.019	Hashimoto thyroiditis	igd	2	134854659	0.013	14306	genus Ruminococcaceae UCG014genus Ruminococcaceae UCG014|| id:ebi-a-GCST90017061	TRUE	reported	igd	2	TRUE	0.002	14306	395640	TRUE	8.44788e-06	22.562
rs10167839	A	G	A	G	0.052	0.021	0.351	395640	0.222	0.017	Hashimoto thyroiditis	igd	2	181882879	0.012	14306	genus Ruminococcus1genus Ruminococcus1|| id:ebi-a-GCST90017062	TRUE	reported	igd	2	TRUE	0.001	14306	395640	TRUE	3.20467e-05	19.952
rs11783695	G	T	G	T	-0.073	0.029	0.124	395640	0.21	0.023	Hashimoto thyroiditis	igd	8	144596903	0.016	14306	genus Ruminococcus1genus Ruminococcus1|| id:ebi-a-GCST90017062	TRUE	reported	igd	2	TRUE	0.001	14306	395640	TRUE	2.30935e-05	20.689
rs17781867	C	T	C	T	0.1	-0.03	0.09	395640	0.38	0.034	Hashimoto thyroiditis	igd	17	71256018	0.021	14306	genus Ruminococcus1genus Ruminococcus1|| id:ebi-a-GCST90017062	TRUE	reported	igd	2	TRUE	0.002	14306	395640	TRUE	7.79708e-06	22.275
rs3819978	C	T	C	T	-0.115	-0.008	0.052	395640	0.798	0.032	Hashimoto thyroiditis	igd	1	241789757	0.026	14306	genus Ruminococcus1genus Ruminococcus1|| id:ebi-a-GCST90017062	TRUE	reported	igd	2	TRUE	0.001	14306	395640	TRUE	1.74007e-05	19.557
rs6105066	T	C	T	C	-0.061	-0.032	0.207	395640	0.089	0.019	Hashimoto thyroiditis	igd	20	13258628	0.013	14306	genus Ruminococcus1genus Ruminococcus1|| id:ebi-a-GCST90017062	TRUE	reported	igd	2	TRUE	0.001	14306	395640	TRUE	3.75003e-05	20.447
rs6493760	T	C	T	C	-0.054	-0.002	0.642	395640	0.916	0.017	Hashimoto thyroiditis	igd	15	55439182	0.012	14306	genus Ruminococcus1genus Ruminococcus1|| id:ebi-a-GCST90017062	TRUE	reported	igd	2	TRUE	0.001	14306	395640	TRUE	6.27871e-06	21.334
rs7117576	A	G	A	G	0.083	0.014	0.086	395640	0.626	0.029	Hashimoto thyroiditis	igd	11	114023573	0.017	14306	genus Ruminococcus1genus Ruminococcus1|| id:ebi-a-GCST90017062	TRUE	reported	igd	2	TRUE	0.002	14306	395640	TRUE	2.93087e-06	23.561
rs7583465	C	T	C	T	0.053	-0.007	0.383	395640	0.683	0.017	Hashimoto thyroiditis	igd	2	10533921	0.011	14306	genus Ruminococcus1genus Ruminococcus1|| id:ebi-a-GCST90017062	TRUE	reported	igd	2	TRUE	0.002	14306	395640	TRUE	6.02088e-06	21.952
rs78572139	G	A	G	A	0.125	0	0.066	395640	0.996	0.028	Hashimoto thyroiditis	igd	5	15944587	0.028	14306	genus Ruminococcus1genus Ruminococcus1|| id:ebi-a-GCST90017062	TRUE	reported	igd	2	TRUE	0.001	14306	395640	TRUE	1.11386e-05	20.026
rs78613526	G	A	G	A	0.167	-0.065	0.055	395640	0.091	0.038	Hashimoto thyroiditis	igd	2	65925212	0.037	14306	genus Ruminococcus1genus Ruminococcus1|| id:ebi-a-GCST90017062	TRUE	reported	igd	2	TRUE	0.001	14306	395640	TRUE	3.19572e-05	20.757
rs12406309	A	C	A	C	-0.063	0.04	0.264	395640	0.042	0.02	Hashimoto thyroiditis	igd	1	108074445	0.014	14306	genus Ruminococcus2genus Ruminococcus2|| id:ebi-a-GCST90017063	TRUE	reported	igd	2	TRUE	0.001	14306	395640	TRUE	6.83384e-05	19.728
rs12986628	T	C	T	C	-0.067	-0.011	0.834	395640	0.618	0.021	Hashimoto thyroiditis	igd	2	238103439	0.014	14306	genus Ruminococcus2genus Ruminococcus2|| id:ebi-a-GCST90017063	TRUE	reported	igd	2	TRUE	0.002	14306	395640	TRUE	4.80727e-06	22.572
rs1819812	G	T	G	T	0.084	-0.006	0.11	395640	0.867	0.036	Hashimoto thyroiditis	igd	7	151435722	0.018	14306	genus Ruminococcus2genus Ruminococcus2|| id:ebi-a-GCST90017063	TRUE	reported	igd	2	TRUE	0.001	14306	395640	TRUE	8.86741e-06	20.756
rs2368224	T	G	T	G	0.2	0.006	0.095	395640	0.876	0.035	Hashimoto thyroiditis	igd	2	182656416	0.044	14306	genus Ruminococcus2genus Ruminococcus2|| id:ebi-a-GCST90017063	TRUE	reported	igd	2	TRUE	0.001	14306	395640	TRUE	8.88578e-06	20.734
rs2846589	T	G	T	G	-0.052	0.011	0.552	395640	0.52	0.017	Hashimoto thyroiditis	igd	18	862477	0.012	14306	genus Ruminococcus2genus Ruminococcus2|| id:ebi-a-GCST90017063	TRUE	reported	igd	2	TRUE	0.001	14306	395640	TRUE	1.82666e-05	20.124
rs2997412	G	A	G	A	0.057	-0.015	0.715	395640	0.404	0.019	Hashimoto thyroiditis	igd	13	62067781	0.012	14306	genus Ruminococcus2genus Ruminococcus2|| id:ebi-a-GCST90017063	TRUE	reported	igd	2	TRUE	0.002	14306	395640	TRUE	1.0415e-05	21.594
rs4400279	A	G	A	G	0.055	0.006	0.313	395640	0.724	0.018	Hashimoto thyroiditis	igd	7	16804578	0.012	14306	genus Ruminococcus2genus Ruminococcus2|| id:ebi-a-GCST90017063	TRUE	reported	igd	2	TRUE	0.001	14306	395640	TRUE	1.07964e-05	20.685
rs4799823	C	T	C	T	0.084	0.027	0.121	395640	0.216	0.022	Hashimoto thyroiditis	igd	18	33456427	0.018	14306	genus Ruminococcus2genus Ruminococcus2|| id:ebi-a-GCST90017063	TRUE	reported	igd	2	TRUE	0.001	14306	395640	TRUE	1.87364e-05	21.089
rs55707116	C	A	C	A	0.087	-0.043	0.12	395640	0.152	0.03	Hashimoto thyroiditis	igd	9	79919385	0.019	14306	genus Ruminococcus2genus Ruminococcus2|| id:ebi-a-GCST90017063	TRUE	reported	igd	2	TRUE	0.001	14306	395640	TRUE	2.37309e-05	20.94
rs58681734	A	G	A	G	0.072	0.013	0.13	395640	0.52	0.02	Hashimoto thyroiditis	igd	9	137557890	0.016	14306	genus Ruminococcus2genus Ruminococcus2|| id:ebi-a-GCST90017063	TRUE	reported	igd	2	TRUE	0.001	14306	395640	TRUE	1.695e-05	20.269
rs61791565	T	C	T	C	-0.052	0.024	0.407	395640	0.142	0.017	Hashimoto thyroiditis	igd	4	24655463	0.012	14306	genus Ruminococcus2genus Ruminococcus2|| id:ebi-a-GCST90017063	TRUE	reported	igd	2	TRUE	0.001	14306	395640	TRUE	3.85445e-05	19.979
rs75140805	T	G	T	G	0.084	-0.015	0.141	395640	0.509	0.023	Hashimoto thyroiditis	igd	11	12148588	0.018	14306	genus Ruminococcus2genus Ruminococcus2|| id:ebi-a-GCST90017063	TRUE	reported	igd	2	TRUE	0.002	14306	395640	TRUE	5.76876e-06	22.493
rs7635831	G	A	G	A	0.062	-0.003	0.238	395640	0.87	0.018	Hashimoto thyroiditis	igd	3	173040924	0.013	14306	genus Ruminococcus2genus Ruminococcus2|| id:ebi-a-GCST90017063	TRUE	reported	igd	2	TRUE	0.002	14306	395640	TRUE	2.9325e-06	22.965
rs7693984	G	A	G	A	-0.103	0.009	0.059	395640	0.825	0.041	Hashimoto thyroiditis	igd	4	4268322	0.024	14306	genus Ruminococcus2genus Ruminococcus2|| id:ebi-a-GCST90017063	TRUE	reported	igd	2	TRUE	0.001	14306	395640	TRUE	2.09571e-05	19.13
rs78120384	A	G	A	G	-0.193	-0.02	0.055	395640	0.496	0.03	Hashimoto thyroiditis	igd	3	106664363	0.039	14306	genus Ruminococcus2genus Ruminococcus2|| id:ebi-a-GCST90017063	TRUE	reported	igd	2	TRUE	0.002	14306	395640	TRUE	2.56586e-06	24.189
rs12079579	A	G	A	G	0.096	-0.019	0.089	395640	0.523	0.029	Hashimoto thyroiditis	igd	1	161880482	0.021	14306	genus Ruminococcus gauvreauii groupgenus Ruminococcus gauvreauii group|| id:ebi-a-GCST90017064	TRUE	reported	igd	2	TRUE	0.001	14306	395640	TRUE	1.89439e-05	20.034
rs12539819	C	T	C	T	0.111	0	0.094	395640	0.993	0.035	Hashimoto thyroiditis	igd	7	153487396	0.024	14306	genus Ruminococcus gauvreauii groupgenus Ruminococcus gauvreauii group|| id:ebi-a-GCST90017064	TRUE	reported	igd	2	TRUE	0.001	14306	395640	TRUE	6.37151e-06	21.137
rs1391597	C	T	C	T	0.059	0.012	0.35	395640	0.482	0.017	Hashimoto thyroiditis	igd	12	61119266	0.012	14306	genus Ruminococcus gauvreauii groupgenus Ruminococcus gauvreauii group|| id:ebi-a-GCST90017064	TRUE	reported	igd	2	TRUE	0.002	14306	395640	TRUE	6.44399e-06	22.345
rs2047242	A	G	A	G	-0.068	0.007	0.245	395640	0.717	0.02	Hashimoto thyroiditis	igd	10	29201860	0.013	14306	genus Ruminococcus gauvreauii groupgenus Ruminococcus gauvreauii group|| id:ebi-a-GCST90017064	TRUE	reported	igd	2	TRUE	0.002	14306	395640	TRUE	9.76368e-07	25.552
rs2105937	G	A	G	A	-0.058	-0.071	0.642	395640	0.48	0.1	Hashimoto thyroiditis	igd	1	20552072	0.013	14306	genus Ruminococcus gauvreauii groupgenus Ruminococcus gauvreauii group|| id:ebi-a-GCST90017064	TRUE	reported	igd	2	TRUE	0.001	14306	395640	TRUE	1.51429e-05	20.61
rs2166943	C	A	C	A	-0.057	-0.014	0.604	395640	0.404	0.017	Hashimoto thyroiditis	igd	8	137090850	0.012	14306	genus Ruminococcus gauvreauii groupgenus Ruminococcus gauvreauii group|| id:ebi-a-GCST90017064	TRUE	reported	igd	2	TRUE	0.001	14306	395640	TRUE	1.33893e-05	21.077
rs289410	A	G	A	G	0.065	-0.008	0.669	395640	0.672	0.018	Hashimoto thyroiditis	igd	15	85563483	0.014	14306	genus Ruminococcus gauvreauii groupgenus Ruminococcus gauvreauii group|| id:ebi-a-GCST90017064	TRUE	reported	igd	2	TRUE	0.002	14306	395640	TRUE	5.48862e-06	22.168
rs431418	G	A	G	A	0.095	0.016	0.859	395640	0.553	0.027	Hashimoto thyroiditis	igd	5	166419552	0.021	14306	genus Ruminococcus gauvreauii groupgenus Ruminococcus gauvreauii group|| id:ebi-a-GCST90017064	TRUE	reported	igd	2	TRUE	0.001	14306	395640	TRUE	1.58484e-05	20.321
rs71386687	T	G	T	G	0.121	-0.015	0.087	395640	0.565	0.027	Hashimoto thyroiditis	igd	16	2767894	0.024	14306	genus Ruminococcus gauvreauii groupgenus Ruminococcus gauvreauii group|| id:ebi-a-GCST90017064	TRUE	reported	igd	2	TRUE	0.002	14306	395640	TRUE	1.09075e-06	25.733
rs73802842	C	A	C	A	0.074	-0.012	0.211	395640	0.53	0.019	Hashimoto thyroiditis	igd	4	18824860	0.017	14306	genus Ruminococcus gauvreauii groupgenus Ruminococcus gauvreauii group|| id:ebi-a-GCST90017064	TRUE	reported	igd	2	TRUE	0.001	14306	395640	TRUE	3.36144e-05	18.859
rs9870933	G	A	G	A	-0.062	-0.02	0.592	395640	0.22	0.017	Hashimoto thyroiditis	igd	3	112372317	0.013	14306	genus Ruminococcus gauvreauii groupgenus Ruminococcus gauvreauii group|| id:ebi-a-GCST90017064	TRUE	reported	igd	2	TRUE	0.002	14306	395640	TRUE	3.94311e-06	24.313
rs11597105	A	G	A	G	0.115	-0.002	0.148	395640	0.928	0.021	Hashimoto thyroiditis	igd	10	6512581	0.025	14306	genus Ruminococcus gnavus groupgenus Ruminococcus gnavus group|| id:ebi-a-GCST90017065	TRUE	reported	igd	2	TRUE	0.001	14306	395640	TRUE	7.60357e-06	20.93
rs11864644	T	C	T	C	-0.14	0.018	0.107	395640	0.483	0.026	Hashimoto thyroiditis	igd	16	433078	0.032	14306	genus Ruminococcus gnavus groupgenus Ruminococcus gnavus group|| id:ebi-a-GCST90017065	TRUE	reported	igd	2	TRUE	0.001	14306	395640	TRUE	2.87579e-05	19.297
rs12136548	C	T	C	T	0.09	0.019	0.245	395640	0.312	0.018	Hashimoto thyroiditis	igd	1	115168097	0.02	14306	genus Ruminococcus gnavus groupgenus Ruminococcus gnavus group|| id:ebi-a-GCST90017065	TRUE	reported	igd	2	TRUE	0.001	14306	395640	TRUE	1.56215e-05	21.074
rs12989336	G	A	G	A	-0.085	-0.015	0.288	395640	0.43	0.018	Hashimoto thyroiditis	igd	2	36259341	0.019	14306	genus Ruminococcus gnavus groupgenus Ruminococcus gnavus group|| id:ebi-a-GCST90017065	TRUE	reported	igd	2	TRUE	0.001	14306	395640	TRUE	1.88918e-05	20.305
rs13163520	G	A	G	A	-0.127	0.008	0.191	395640	0.692	0.021	Hashimoto thyroiditis	igd	5	18662686	0.023	14306	genus Ruminococcus gnavus groupgenus Ruminococcus gnavus group|| id:ebi-a-GCST90017065	TRUE	reported	igd	2	TRUE	0.002	14306	395640	TRUE	1.3314e-07	29.661
rs2909242	A	C	A	C	0.091	-0.001	0.567	395640	0.972	0.017	Hashimoto thyroiditis	igd	8	129224680	0.018	14306	genus Ruminococcus gnavus groupgenus Ruminococcus gnavus group|| id:ebi-a-GCST90017065	TRUE	reported	igd	2	TRUE	0.002	14306	395640	TRUE	1.15415e-06	24.588
rs3124783	G	A	G	A	0.116	-0.014	0.808	395640	0.549	0.024	Hashimoto thyroiditis	igd	9	135838591	0.025	14306	genus Ruminococcus gnavus groupgenus Ruminococcus gnavus group|| id:ebi-a-GCST90017065	TRUE	reported	igd	2	TRUE	0.002	14306	395640	TRUE	8.15628e-06	21.682
rs4388134	T	C	T	C	0.09	-0.004	0.747	395640	0.813	0.018	Hashimoto thyroiditis	igd	4	190110710	0.02	14306	genus Ruminococcus gnavus groupgenus Ruminococcus gnavus group|| id:ebi-a-GCST90017065	TRUE	reported	igd	2	TRUE	0.001	14306	395640	TRUE	1.54163e-05	19.769
rs62167033	T	C	T	C	0.185	0.044	0.064	395640	0.305	0.043	Hashimoto thyroiditis	igd	2	144700007	0.04	14306	genus Ruminococcus gnavus groupgenus Ruminococcus gnavus group|| id:ebi-a-GCST90017065	TRUE	reported	igd	2	TRUE	0.002	14306	395640	TRUE	1.0809e-05	21.861
rs78399089	T	C	T	C	0.144	0.016	0.063	395640	0.561	0.027	Hashimoto thyroiditis	igd	3	146290310	0.033	14306	genus Ruminococcus gnavus groupgenus Ruminococcus gnavus group|| id:ebi-a-GCST90017065	TRUE	reported	igd	2	TRUE	0.001	14306	395640	TRUE	2.28934e-05	19.558
rs934940	A	C	A	C	-0.105	-0.005	0.155	395640	0.844	0.024	Hashimoto thyroiditis	igd	2	122096018	0.023	14306	genus Ruminococcus gnavus groupgenus Ruminococcus gnavus group|| id:ebi-a-GCST90017065	TRUE	reported	igd	2	TRUE	0.001	14306	395640	TRUE	8.31699e-06	20.934
rs9872758	T	C	T	C	0.085	0.021	0.548	395640	0.703	0.055	Hashimoto thyroiditis	igd	3	66701616	0.018	14306	genus Ruminococcus gnavus groupgenus Ruminococcus gnavus group|| id:ebi-a-GCST90017065	TRUE	reported	igd	2	TRUE	0.002	14306	395640	TRUE	3.31478e-06	23.113
rs10904297	A	G	A	G	-0.168	0.015	0.182	395640	0.717	0.043	Hashimoto thyroiditis	igd	10	4639762	0.039	14306	genus Ruminococcus torques groupgenus Ruminococcus torques group|| id:ebi-a-GCST90017066	TRUE	reported	igd	2	TRUE	0.001	14306	395640	TRUE	3.17922e-05	18.531
rs10967781	C	A	C	A	0.051	0.055	0.282	395640	0.002	0.018	Hashimoto thyroiditis	igd	9	27225258	0.011	14306	genus Ruminococcus torques groupgenus Ruminococcus torques group|| id:ebi-a-GCST90017066	TRUE	reported	igd	2	TRUE	0.001	14306	395640	TRUE	0.000125505	20.095
rs12434631	A	G	A	G	0.075	0.018	0.214	395640	0.491	0.026	Hashimoto thyroiditis	igd	14	26130404	0.015	14306	genus Ruminococcus torques groupgenus Ruminococcus torques group|| id:ebi-a-GCST90017066	TRUE	reported	igd	2	TRUE	0.002	14306	395640	TRUE	3.25893e-06	23.711
rs1475330	C	T	C	T	-0.052	0.041	0.671	395640	0.033	0.019	Hashimoto thyroiditis	igd	6	67262102	0.012	14306	genus Ruminococcus torques groupgenus Ruminococcus torques group|| id:ebi-a-GCST90017066	TRUE	reported	igd	2	TRUE	0.001	14306	395640	TRUE	7.69518e-05	19.615
rs35866622	T	C	T	C	-0.061	0.009	0.478	395640	0.636	0.018	Hashimoto thyroiditis	igd	19	49218060	0.011	14306	genus Ruminococcus torques groupgenus Ruminococcus torques group|| id:ebi-a-GCST90017066	TRUE	reported	igd	2	TRUE	0.002	14306	395640	TRUE	6.51852e-08	31.285
rs4073731	T	C	T	C	0.065	-0.011	0.277	395640	0.602	0.022	Hashimoto thyroiditis	igd	11	132663147	0.014	14306	genus Ruminococcus torques groupgenus Ruminococcus torques group|| id:ebi-a-GCST90017066	TRUE	reported	igd	2	TRUE	0.001	14306	395640	TRUE	1.05879e-05	21.014
rs77034621	T	G	T	G	-0.152	0.074	0.049	395640	0.241	0.063	Hashimoto thyroiditis	igd	8	76769843	0.034	14306	genus Ruminococcus torques groupgenus Ruminococcus torques group|| id:ebi-a-GCST90017066	TRUE	reported	igd	2	TRUE	0.001	14306	395640	TRUE	2.52595e-05	20.359
rs8080469	G	A	G	A	0.049	0.034	0.493	395640	0.724	0.096	Hashimoto thyroiditis	igd	17	14532347	0.011	14306	genus Ruminococcus torques groupgenus Ruminococcus torques group|| id:ebi-a-GCST90017066	TRUE	reported	igd	2	TRUE	0.001	14306	395640	TRUE	9.12658e-06	21.019
rs8141465	G	A	G	A	-0.048	0.093	0.391	395640	0.133	0.062	Hashimoto thyroiditis	igd	22	21358653	0.011	14306	genus Ruminococcus torques groupgenus Ruminococcus torques group|| id:ebi-a-GCST90017066	TRUE	reported	igd	2	TRUE	0.001	14306	395640	TRUE	3.88791e-05	20.024
rs113379006	T	C	T	C	-0.163	-0.002	0.148	395640	0.914	0.022	Hashimoto thyroiditis	igd	3	42008186	0.036	14306	genus Sellimonasgenus Sellimonas|| id:ebi-a-GCST90017067	TRUE	reported	igd	2	TRUE	0.001	14306	395640	TRUE	8.30454e-06	20.782
rs13417181	T	C	T	C	0.167	0.007	0.261	395640	0.735	0.021	Hashimoto thyroiditis	igd	2	174308394	0.034	14306	genus Sellimonasgenus Sellimonas|| id:ebi-a-GCST90017067	TRUE	reported	igd	2	TRUE	0.002	14306	395640	TRUE	1.73769e-06	24.337
rs2016057	C	A	C	A	0.126	-0.014	0.61	395640	0.429	0.017	Hashimoto thyroiditis	igd	15	52105282	0.026	14306	genus Sellimonasgenus Sellimonas|| id:ebi-a-GCST90017067	TRUE	reported	igd	2	TRUE	0.002	14306	395640	TRUE	2.89353e-06	24.149
rs2187447	A	C	A	C	0.243	0.004	0.068	395640	0.903	0.036	Hashimoto thyroiditis	igd	11	79332972	0.053	14306	genus Sellimonasgenus Sellimonas|| id:ebi-a-GCST90017067	TRUE	reported	igd	2	TRUE	0.001	14306	395640	TRUE	6.52918e-06	21.285
rs2371572	A	C	A	C	0.127	0.024	0.605	395640	0.148	0.017	Hashimoto thyroiditis	igd	2	213214174	0.025	14306	genus Sellimonasgenus Sellimonas|| id:ebi-a-GCST90017067	TRUE	reported	igd	2	TRUE	0.002	14306	395640	TRUE	2.41257e-06	25.77
rs41816	A	G	A	G	0.132	0.055	0.248	395640	0.002	0.018	Hashimoto thyroiditis	igd	7	106250164	0.029	14306	genus Sellimonasgenus Sellimonas|| id:ebi-a-GCST90017067	TRUE	reported	igd	2	TRUE	0.001	14306	395640	TRUE	9.9061e-05	20.626
rs4600608	G	A	G	A	0.137	-0.023	0.729	395640	0.247	0.02	Hashimoto thyroiditis	igd	2	180278564	0.03	14306	genus Sellimonasgenus Sellimonas|| id:ebi-a-GCST90017067	TRUE	reported	igd	2	TRUE	0.001	14306	395640	TRUE	2.14764e-05	20.666
rs553697	C	T	C	T	0.154	-0.004	0.834	395640	0.835	0.021	Hashimoto thyroiditis	igd	6	93730393	0.034	14306	genus Sellimonasgenus Sellimonas|| id:ebi-a-GCST90017067	TRUE	reported	igd	2	TRUE	0.001	14306	395640	TRUE	1.01029e-05	20.562
rs56203279	T	C	T	C	-0.124	-0.029	0.312	395640	0.096	0.017	Hashimoto thyroiditis	igd	7	111501524	0.027	14306	genus Sellimonasgenus Sellimonas|| id:ebi-a-GCST90017067	TRUE	reported	igd	2	TRUE	0.001	14306	395640	TRUE	2.48665e-05	21.246
rs10036909	C	T	C	T	0.186	0.01	0.064	395640	0.8	0.041	Hashimoto thyroiditis	igd	5	127861692	0.04	14306	genus Senegalimassiliagenus Senegalimassilia|| id:ebi-a-GCST90017068	TRUE	reported	igd	2	TRUE	0.001	14306	395640	TRUE	6.87078e-06	21.416
rs11787826	C	A	C	A	0.081	-0.023	0.397	395640	0.166	0.017	Hashimoto thyroiditis	igd	9	34332382	0.017	14306	genus Senegalimassiliagenus Senegalimassilia|| id:ebi-a-GCST90017068	TRUE	reported	igd	2	TRUE	0.002	14306	395640	TRUE	1.04397e-05	22.579
rs1990708	A	C	A	C	-0.11	0.01	0.149	395640	0.735	0.029	Hashimoto thyroiditis	igd	2	206654123	0.025	14306	genus Senegalimassiliagenus Senegalimassilia|| id:ebi-a-GCST90017068	TRUE	reported	igd	2	TRUE	0.001	14306	395640	TRUE	1.85363e-05	19.571
rs2017373	C	T	C	T	0.078	0.01	0.343	395640	0.548	0.017	Hashimoto thyroiditis	igd	14	34431996	0.018	14306	genus Senegalimassiliagenus Senegalimassilia|| id:ebi-a-GCST90017068	TRUE	reported	igd	2	TRUE	0.001	14306	395640	TRUE	2.31169e-05	19.567
rs7225245	A	G	A	G	-0.079	-0.005	0.609	395640	0.764	0.017	Hashimoto thyroiditis	igd	17	48379615	0.017	14306	genus Senegalimassiliagenus Senegalimassilia|| id:ebi-a-GCST90017068	TRUE	reported	igd	2	TRUE	0.002	14306	395640	TRUE	6.57301e-06	21.583
rs10409783	G	A	G	A	-0.095	-0.026	0.759	395640	0.168	0.019	Hashimoto thyroiditis	igd	19	4555786	0.021	14306	genus Slackiagenus Slackia|| id:ebi-a-GCST90017069	TRUE	reported	igd	2	TRUE	0.001	14306	395640	TRUE	3.15059e-05	20.261
rs12440440	A	G	A	G	0.09	-0.01	0.31	395640	0.561	0.017	Hashimoto thyroiditis	igd	15	34041896	0.019	14306	genus Slackiagenus Slackia|| id:ebi-a-GCST90017069	TRUE	reported	igd	2	TRUE	0.002	14306	395640	TRUE	5.62847e-06	22.397
rs16894137	C	T	C	T	-0.123	0.044	0.154	395640	0.067	0.024	Hashimoto thyroiditis	igd	8	96946291	0.026	14306	genus Slackiagenus Slackia|| id:ebi-a-GCST90017069	TRUE	reported	igd	2	TRUE	0.002	14306	395640	TRUE	2.21147e-05	21.791
rs35156985	T	C	T	C	-0.156	0.009	0.107	395640	0.814	0.038	Hashimoto thyroiditis	igd	7	99451715	0.035	14306	genus Slackiagenus Slackia|| id:ebi-a-GCST90017069	TRUE	reported	igd	2	TRUE	0.001	14306	395640	TRUE	1.36409e-05	20.01
rs4492265	G	A	G	A	0.091	0.02	0.668	395640	0.261	0.018	Hashimoto thyroiditis	igd	7	13523683	0.019	14306	genus Slackiagenus Slackia|| id:ebi-a-GCST90017069	TRUE	reported	igd	2	TRUE	0.002	14306	395640	TRUE	9.35323e-06	22.334
rs8901	C	T	C	T	0.093	-0.004	0.457	395640	0.813	0.018	Hashimoto thyroiditis	igd	17	74267010	0.019	14306	genus Slackiagenus Slackia|| id:ebi-a-GCST90017069	TRUE	reported	igd	2	TRUE	0.002	14306	395640	TRUE	1.12247e-06	25.028
rs10028567	C	T	C	T	-0.092	0.003	0.134	395640	0.917	0.025	Hashimoto thyroiditis	igd	4	53657577	0.019	14306	genus Streptococcusgenus Streptococcus|| id:ebi-a-GCST90017070	TRUE	reported	igd	2	TRUE	0.002	14306	395640	TRUE	2.66535e-06	23.047
rs10448310	A	G	A	G	-0.052	-0.001	0.412	395640	0.956	0.017	Hashimoto thyroiditis	igd	9	93556174	0.011	14306	genus Streptococcusgenus Streptococcus|| id:ebi-a-GCST90017070	TRUE	reported	igd	2	TRUE	0.002	14306	395640	TRUE	5.12961e-06	21.646
rs11110281	T	C	T	C	-0.138	-0.028	0.042	395640	0.477	0.039	Hashimoto thyroiditis	igd	12	100584014	0.023	14306	genus Streptococcusgenus Streptococcus|| id:ebi-a-GCST90017070	TRUE	reported	igd	2	TRUE	0.003	14306	395640	TRUE	6.40888e-09	36.572
rs11720390	G	A	G	A	0.107	-0.022	0.077	395640	0.544	0.035	Hashimoto thyroiditis	igd	3	94103591	0.023	14306	genus Streptococcusgenus Streptococcus|| id:ebi-a-GCST90017070	TRUE	reported	igd	2	TRUE	0.002	14306	395640	TRUE	6.98367e-06	22.011
rs11764382	A	G	A	G	-0.07	-0.012	0.166	395640	0.623	0.023	Hashimoto thyroiditis	igd	7	46774896	0.014	14306	genus Streptococcusgenus Streptococcus|| id:ebi-a-GCST90017070	TRUE	reported	igd	2	TRUE	0.002	14306	395640	TRUE	3.14067e-06	23.424
rs17708276	A	G	A	G	-0.079	-0.011	0.117	395640	0.68	0.027	Hashimoto thyroiditis	igd	8	10199548	0.017	14306	genus Streptococcusgenus Streptococcus|| id:ebi-a-GCST90017070	TRUE	reported	igd	2	TRUE	0.002	14306	395640	TRUE	7.02764e-06	21.652
rs1918540	A	G	A	G	-0.06	-0.007	0.749	395640	0.763	0.022	Hashimoto thyroiditis	igd	11	131649446	0.013	14306	genus Streptococcusgenus Streptococcus|| id:ebi-a-GCST90017070	TRUE	reported	igd	2	TRUE	0.002	14306	395640	TRUE	6.34194e-06	21.659
rs2370083	G	T	G	T	-0.082	0.03	0.088	395640	0.363	0.033	Hashimoto thyroiditis	igd	14	97526750	0.019	14306	genus Streptococcusgenus Streptococcus|| id:ebi-a-GCST90017070	TRUE	reported	igd	2	TRUE	0.001	14306	395640	TRUE	3.37801e-05	19.317
rs4968759	A	G	A	G	-0.052	0.006	0.357	395640	0.916	0.059	Hashimoto thyroiditis	igd	17	61298020	0.011	14306	genus Streptococcusgenus Streptococcus|| id:ebi-a-GCST90017070	TRUE	reported	igd	2	TRUE	0.001	14306	395640	TRUE	6.96892e-06	21.127
rs57646748	G	A	G	A	-0.091	-0.033	0.157	395640	0.357	0.036	Hashimoto thyroiditis	igd	4	37452858	0.02	14306	genus Streptococcusgenus Streptococcus|| id:ebi-a-GCST90017070	TRUE	reported	igd	2	TRUE	0.001	14306	395640	TRUE	1.88895e-05	20.527
rs6806351	T	C	T	C	-0.063	0.043	0.192	395640	0.032	0.02	Hashimoto thyroiditis	igd	3	132058723	0.014	14306	genus Streptococcusgenus Streptococcus|| id:ebi-a-GCST90017070	TRUE	reported	igd	2	TRUE	0.002	14306	395640	TRUE	3.25516e-05	21.515
rs71481756	T	G	T	G	0.093	0.013	0.088	395640	0.72	0.035	Hashimoto thyroiditis	igd	10	8102404	0.021	14306	genus Streptococcusgenus Streptococcus|| id:ebi-a-GCST90017070	TRUE	reported	igd	2	TRUE	0.001	14306	395640	TRUE	1.48705e-05	20.046
rs72739637	A	G	A	G	0.096	-0.069	0.113	395640	0.652	0.152	Hashimoto thyroiditis	igd	15	41663393	0.019	14306	genus Streptococcusgenus Streptococcus|| id:ebi-a-GCST90017070	TRUE	reported	igd	2	TRUE	0.002	14306	395640	TRUE	1.62626e-06	24.684
rs7916711	A	G	A	G	0.103	-0.006	0.211	395640	0.794	0.023	Hashimoto thyroiditis	igd	10	28588269	0.022	14306	genus Streptococcusgenus Streptococcus|| id:ebi-a-GCST90017070	TRUE	reported	igd	2	TRUE	0.002	14306	395640	TRUE	4.22069e-06	22.407
rs9903102	C	A	C	A	-0.071	0.017	0.141	395640	0.902	0.137	Hashimoto thyroiditis	igd	17	80576624	0.016	14306	genus Streptococcusgenus Streptococcus|| id:ebi-a-GCST90017070	TRUE	reported	igd	2	TRUE	0.001	14306	395640	TRUE	8.02706e-06	20.878
rs10065321	T	C	T	C	-0.051	0	0.433	395640	0.991	0.017	Hashimoto thyroiditis	igd	5	141857415	0.011	14306	genus Subdoligranulumgenus Subdoligranulum|| id:ebi-a-GCST90017071	TRUE	reported	igd	2	TRUE	0.002	14306	395640	TRUE	3.21366e-06	22.504
rs10497836	T	C	T	C	0.052	0.036	0.628	395640	0.071	0.02	Hashimoto thyroiditis	igd	2	200288718	0.012	14306	genus Subdoligranulumgenus Subdoligranulum|| id:ebi-a-GCST90017071	TRUE	reported	igd	2	TRUE	0.001	14306	395640	TRUE	6.34212e-05	19.494
rs12590825	C	A	C	A	-0.053	0.03	0.379	395640	0.764	0.098	Hashimoto thyroiditis	igd	14	86943927	0.011	14306	genus Subdoligranulumgenus Subdoligranulum|| id:ebi-a-GCST90017071	TRUE	reported	igd	2	TRUE	0.002	14306	395640	TRUE	3.54608e-06	22.828
rs1667315	G	A	G	A	0.049	0.007	0.447	395640	0.684	0.017	Hashimoto thyroiditis	igd	2	232408743	0.011	14306	genus Subdoligranulumgenus Subdoligranulum|| id:ebi-a-GCST90017071	TRUE	reported	igd	2	TRUE	0.001	14306	395640	TRUE	1.31801e-05	20.374
rs2114677	C	T	C	T	-0.104	-0.008	0.049	395640	0.769	0.026	Hashimoto thyroiditis	igd	10	125472937	0.023	14306	genus Subdoligranulumgenus Subdoligranulum|| id:ebi-a-GCST90017071	TRUE	reported	igd	2	TRUE	0.001	14306	395640	TRUE	1.1977e-05	20.368
rs2171249	C	T	C	T	0.107	0.031	0.079	395640	0.346	0.033	Hashimoto thyroiditis	igd	6	153694029	0.023	14306	genus Subdoligranulumgenus Subdoligranulum|| id:ebi-a-GCST90017071	TRUE	reported	igd	2	TRUE	0.001	14306	395640	TRUE	1.56624e-05	20.95
rs3761728	G	T	G	T	0.054	-0.061	0.589	395640	0.001	0.019	Hashimoto thyroiditis	igd	4	48990885	0.012	14306	genus Subdoligranulumgenus Subdoligranulum|| id:ebi-a-GCST90017071	TRUE	reported	igd	2	TRUE	0.001	14306	395640	TRUE	0.00010392	20.903
rs4347804	G	A	G	A	-0.166	0.036	0.937	395640	0.397	0.043	Hashimoto thyroiditis	igd	2	218215847	0.036	14306	genus Subdoligranulumgenus Subdoligranulum|| id:ebi-a-GCST90017071	TRUE	reported	igd	2	TRUE	0.002	14306	395640	TRUE	1.06197e-05	21.579
rs6555306	C	T	C	T	0.074	0.039	0.856	395640	0.095	0.023	Hashimoto thyroiditis	igd	5	4671383	0.016	14306	genus Subdoligranulumgenus Subdoligranulum|| id:ebi-a-GCST90017071	TRUE	reported	igd	2	TRUE	0.002	14306	395640	TRUE	1.25781e-05	22.705
rs75158211	T	C	T	C	-0.072	-0.025	0.131	395640	0.285	0.023	Hashimoto thyroiditis	igd	19	29644694	0.016	14306	genus Subdoligranulumgenus Subdoligranulum|| id:ebi-a-GCST90017071	TRUE	reported	igd	2	TRUE	0.001	14306	395640	TRUE	2.04757e-05	20.616
rs76528319	G	T	G	T	-0.143	0.044	0.065	395640	0.14	0.03	Hashimoto thyroiditis	igd	5	117799448	0.031	14306	genus Subdoligranulumgenus Subdoligranulum|| id:ebi-a-GCST90017071	TRUE	reported	igd	2	TRUE	0.001	14306	395640	TRUE	2.10196e-05	21.271
rs1145877	G	A	G	A	0.074	-0.035	0.817	395640	0.138	0.023	Hashimoto thyroiditis	igd	6	82386821	0.016	14306	genus Sutterellagenus Sutterella|| id:ebi-a-GCST90017072	TRUE	reported	igd	2	TRUE	0.001	14306	395640	TRUE	3.0332e-05	20.507
rs11591622	T	G	T	G	-0.069	-0.002	0.233	395640	0.931	0.023	Hashimoto thyroiditis	igd	10	102520687	0.015	14306	genus Sutterellagenus Sutterella|| id:ebi-a-GCST90017072	TRUE	reported	igd	2	TRUE	0.001	14306	395640	TRUE	8.58638e-06	20.68
rs13173038	A	G	A	G	-0.072	0.005	0.215	395640	0.804	0.019	Hashimoto thyroiditis	igd	5	58499183	0.015	14306	genus Sutterellagenus Sutterella|| id:ebi-a-GCST90017072	TRUE	reported	igd	2	TRUE	0.002	14306	395640	TRUE	4.12721e-06	22.428
rs143438747	T	C	T	C	-0.146	0.015	0.064	395640	0.636	0.033	Hashimoto thyroiditis	igd	1	63278549	0.031	14306	genus Sutterellagenus Sutterella|| id:ebi-a-GCST90017072	TRUE	reported	igd	2	TRUE	0.002	14306	395640	TRUE	4.7057e-06	22.572
rs2050185	A	G	A	G	-0.058	-0.044	0.624	395640	0.01	0.017	Hashimoto thyroiditis	igd	6	147936781	0.013	14306	genus Sutterellagenus Sutterella|| id:ebi-a-GCST90017072	TRUE	reported	igd	2	TRUE	0.001	14306	395640	TRUE	9.47125e-05	19.95
rs2321387	G	A	G	A	-0.059	0.011	0.398	395640	0.51	0.017	Hashimoto thyroiditis	igd	13	58689340	0.012	14306	genus Sutterellagenus Sutterella|| id:ebi-a-GCST90017072	TRUE	reported	igd	2	TRUE	0.002	14306	395640	TRUE	5.27678e-06	22.674
rs2613606	T	C	T	C	0.056	0.008	0.569	395640	0.626	0.017	Hashimoto thyroiditis	igd	7	111285025	0.012	14306	genus Sutterellagenus Sutterella|| id:ebi-a-GCST90017072	TRUE	reported	igd	2	TRUE	0.001	14306	395640	TRUE	1.59433e-05	20.125
rs607327	T	C	T	C	-0.058	0.008	0.676	395640	0.662	0.017	Hashimoto thyroiditis	igd	11	111695709	0.013	14306	genus Sutterellagenus Sutterella|| id:ebi-a-GCST90017072	TRUE	reported	igd	2	TRUE	0.001	14306	395640	TRUE	1.56805e-05	20.083
rs62501473	G	A	G	A	0.069	0.024	0.249	395640	0.218	0.019	Hashimoto thyroiditis	igd	7	150126751	0.015	14306	genus Sutterellagenus Sutterella|| id:ebi-a-GCST90017072	TRUE	reported	igd	2	TRUE	0.002	14306	395640	TRUE	1.47168e-05	21.588
rs7499539	A	G	A	G	0.062	0.024	0.342	395640	0.188	0.018	Hashimoto thyroiditis	igd	16	85038065	0.013	14306	genus Sutterellagenus Sutterella|| id:ebi-a-GCST90017072	TRUE	reported	igd	2	TRUE	0.002	14306	395640	TRUE	1.16877e-05	22.218
rs7638039	T	C	T	C	0.065	-0.043	0.234	395640	0.025	0.019	Hashimoto thyroiditis	igd	3	70588939	0.014	14306	genus Sutterellagenus Sutterella|| id:ebi-a-GCST90017072	TRUE	reported	igd	2	TRUE	0.001	14306	395640	TRUE	6.68241e-05	20.133
rs9350083	T	G	T	G	-0.059	0.011	0.275	395640	0.515	0.017	Hashimoto thyroiditis	igd	6	18583878	0.013	14306	genus Sutterellagenus Sutterella|| id:ebi-a-GCST90017072	TRUE	reported	igd	2	TRUE	0.001	14306	395640	TRUE	2.3588e-05	19.609
rs1883097	C	T	C	T	0.226	-0.029	0.072	395640	0.475	0.041	Hashimoto thyroiditis	igd	11	8938819	0.045	14306	genus Terrisporobactergenus Terrisporobacter|| id:ebi-a-GCST90017073	TRUE	reported	igd	2	TRUE	0.002	14306	395640	TRUE	1.96102e-06	24.798
rs2569953	C	A	C	A	0.078	-0.017	0.502	395640	0.306	0.017	Hashimoto thyroiditis	igd	3	144148905	0.017	14306	genus Terrisporobactergenus Terrisporobacter|| id:ebi-a-GCST90017073	TRUE	reported	igd	2	TRUE	0.001	14306	395640	TRUE	3.04034e-05	19.723
rs2872237	A	C	A	C	0.081	0.051	0.595	395640	0.002	0.017	Hashimoto thyroiditis	igd	19	17026940	0.018	14306	genus Terrisporobactergenus Terrisporobacter|| id:ebi-a-GCST90017073	TRUE	reported	igd	2	TRUE	0.001	14306	395640	TRUE	7.06972e-05	21.431
rs58405430	G	T	G	T	0.135	-0.001	0.069	395640	0.97	0.035	Hashimoto thyroiditis	igd	11	20621043	0.03	14306	genus Terrisporobactergenus Terrisporobacter|| id:ebi-a-GCST90017073	TRUE	reported	igd	2	TRUE	0.001	14306	395640	TRUE	1.17059e-05	19.978
rs7184125	T	C	T	C	0.091	-0.009	0.206	395640	0.651	0.019	Hashimoto thyroiditis	igd	16	15920394	0.021	14306	genus Terrisporobactergenus Terrisporobacter|| id:ebi-a-GCST90017073	TRUE	reported	igd	2	TRUE	0.001	14306	395640	TRUE	1.89757e-05	19.721
rs11054680	T	C	T	C	-0.105	-0.008	0.133	395640	0.716	0.022	Hashimoto thyroiditis	igd	12	12242455	0.023	14306	genus Turicibactergenus Turicibacter|| id:ebi-a-GCST90017074	TRUE	reported	igd	2	TRUE	0.001	14306	395640	TRUE	8.0274e-06	21.295
rs11666533	C	T	C	T	-0.112	-0.038	0.111	395640	0.219	0.031	Hashimoto thyroiditis	igd	19	11864932	0.025	14306	genus Turicibactergenus Turicibacter|| id:ebi-a-GCST90017074	TRUE	reported	igd	2	TRUE	0.001	14306	395640	TRUE	2.84692e-05	20.211
rs12603364	T	C	T	C	0.111	0.178	0.118	395640	0.229	0.148	Hashimoto thyroiditis	igd	17	43117476	0.023	14306	genus Turicibactergenus Turicibacter|| id:ebi-a-GCST90017074	TRUE	reported	igd	2	TRUE	0.002	14306	395640	TRUE	4.19807e-06	24.148
rs149744580	A	G	A	G	0.17	0.008	0.059	395640	0.84	0.038	Hashimoto thyroiditis	igd	2	63366962	0.032	14306	genus Turicibactergenus Turicibacter|| id:ebi-a-GCST90017074	TRUE	reported	igd	2	TRUE	0.002	14306	395640	TRUE	1.51981e-07	28.998
rs2834977	T	C	T	C	-0.096	-0.02	0.144	395640	0.39	0.023	Hashimoto thyroiditis	igd	21	36929643	0.021	14306	genus Turicibactergenus Turicibacter|| id:ebi-a-GCST90017074	TRUE	reported	igd	2	TRUE	0.001	14306	395640	TRUE	1.26198e-05	21.248
rs2952020	A	G	A	G	0.076	0.014	0.597	395640	0.475	0.019	Hashimoto thyroiditis	igd	8	26027842	0.017	14306	genus Turicibactergenus Turicibacter|| id:ebi-a-GCST90017074	TRUE	reported	igd	2	TRUE	0.001	14306	395640	TRUE	1.27912e-05	20.966
rs3734633	G	A	G	A	-0.121	-0.035	0.082	395640	0.306	0.034	Hashimoto thyroiditis	igd	6	126111881	0.027	14306	genus Turicibactergenus Turicibacter|| id:ebi-a-GCST90017074	TRUE	reported	igd	2	TRUE	0.001	14306	395640	TRUE	2.26977e-05	20.325
rs4869133	G	A	G	A	0.131	0.001	0.095	395640	0.966	0.023	Hashimoto thyroiditis	igd	5	95717619	0.027	14306	genus Turicibactergenus Turicibacter|| id:ebi-a-GCST90017074	TRUE	reported	igd	2	TRUE	0.002	14306	395640	TRUE	2.25739e-06	23.267
rs55756211	T	C	T	C	-0.115	-0.053	0.131	395640	0.075	0.03	Hashimoto thyroiditis	igd	7	130972179	0.024	14306	genus Turicibactergenus Turicibacter|| id:ebi-a-GCST90017074	TRUE	reported	igd	2	TRUE	0.002	14306	395640	TRUE	1.27827e-05	22.871
rs7199484	G	A	G	A	-0.073	-0.041	0.32	395640	0.021	0.018	Hashimoto thyroiditis	igd	16	49826299	0.016	14306	genus Turicibactergenus Turicibacter|| id:ebi-a-GCST90017074	TRUE	reported	igd	2	TRUE	0.001	14306	395640	TRUE	5.05761e-05	20.853
rs10898797	C	T	C	T	0.122	-0.029	0.151	395640	0.257	0.026	Hashimoto thyroiditis	igd	11	87588698	0.027	14306	genus Tyzzerella3genus Tyzzerella3|| id:ebi-a-GCST90017075	TRUE	reported	igd	2	TRUE	0.001	14306	395640	TRUE	3.13256e-05	19.85
rs112102233	A	G	A	G	-0.216	-0.063	0.101	395640	0.094	0.037	Hashimoto thyroiditis	igd	10	46098286	0.048	14306	genus Tyzzerella3genus Tyzzerella3|| id:ebi-a-GCST90017075	TRUE	reported	igd	2	TRUE	0.001	14306	395640	TRUE	3.52583e-05	20.522
rs1232220	T	G	T	G	0.144	-0.002	0.873	395640	0.945	0.029	Hashimoto thyroiditis	igd	6	102680257	0.032	14306	genus Tyzzerella3genus Tyzzerella3|| id:ebi-a-GCST90017075	TRUE	reported	igd	2	TRUE	0.001	14306	395640	TRUE	9.57908e-06	20.432
rs17706273	T	C	T	C	-0.14	-0.017	0.122	395640	0.568	0.03	Hashimoto thyroiditis	igd	5	16388259	0.027	14306	genus Tyzzerella3genus Tyzzerella3|| id:ebi-a-GCST90017075	TRUE	reported	igd	2	TRUE	0.002	14306	395640	TRUE	9.033e-07	26.109
rs191093	G	A	G	A	0.159	0.01	0.091	395640	0.715	0.028	Hashimoto thyroiditis	igd	12	77390329	0.035	14306	genus Tyzzerella3genus Tyzzerella3|| id:ebi-a-GCST90017075	TRUE	reported	igd	2	TRUE	0.001	14306	395640	TRUE	1.3517e-05	20.255
rs4904512	T	C	T	C	-0.117	-0.015	0.2	395640	0.522	0.024	Hashimoto thyroiditis	igd	14	89595945	0.025	14306	genus Tyzzerella3genus Tyzzerella3|| id:ebi-a-GCST90017075	TRUE	reported	igd	2	TRUE	0.002	14306	395640	TRUE	7.58477e-06	21.905
rs55799124	A	G	A	G	-0.114	0.011	0.176	395640	0.581	0.019	Hashimoto thyroiditis	igd	17	3738781	0.024	14306	genus Tyzzerella3genus Tyzzerella3|| id:ebi-a-GCST90017075	TRUE	reported	igd	2	TRUE	0.002	14306	395640	TRUE	4.14447e-06	22.968
rs67476743	T	G	T	G	0.132	0.001	0.346	395640	0.97	0.018	Hashimoto thyroiditis	igd	19	1030320	0.022	14306	genus Tyzzerella3genus Tyzzerella3|| id:ebi-a-GCST90017075	TRUE	reported	igd	2	TRUE	0.002	14306	395640	TRUE	5.32363e-09	35.417
rs6920448	C	T	C	T	-0.141	0.017	0.116	395640	0.54	0.028	Hashimoto thyroiditis	igd	6	5755626	0.031	14306	genus Tyzzerella3genus Tyzzerella3|| id:ebi-a-GCST90017075	TRUE	reported	igd	2	TRUE	0.001	14306	395640	TRUE	9.78864e-06	21.334
rs7019909	T	C	T	C	0.144	-0.022	0.204	395640	0.368	0.024	Hashimoto thyroiditis	igd	9	33113322	0.03	14306	genus Tyzzerella3genus Tyzzerella3|| id:ebi-a-GCST90017075	TRUE	reported	igd	2	TRUE	0.002	14306	395640	TRUE	6.0186e-06	22.842
rs7333521	T	C	T	C	-0.207	0.031	0.036	395640	0.518	0.048	Hashimoto thyroiditis	igd	13	81593016	0.045	14306	genus Tyzzerella3genus Tyzzerella3|| id:ebi-a-GCST90017075	TRUE	reported	igd	2	TRUE	0.001	14306	395640	TRUE	1.24307e-05	20.908
rs75091807	G	T	G	T	-0.185	0.006	0.084	395640	0.857	0.035	Hashimoto thyroiditis	igd	13	35023691	0.038	14306	genus Tyzzerella3genus Tyzzerella3|| id:ebi-a-GCST90017075	TRUE	reported	igd	2	TRUE	0.002	14306	395640	TRUE	2.49094e-06	23.32
rs7561370	C	T	C	T	-0.131	-0.003	0.819	395640	0.906	0.022	Hashimoto thyroiditis	igd	2	57810406	0.029	14306	genus Tyzzerella3genus Tyzzerella3|| id:ebi-a-GCST90017075	TRUE	reported	igd	2	TRUE	0.001	14306	395640	TRUE	7.32995e-06	21.047
rs11141494	G	A	G	A	-0.078	0.091	0.237	395640	0.142	0.062	Hashimoto thyroiditis	igd	9	89306305	0.017	14306	genus Veillonellagenus Veillonella|| id:ebi-a-GCST90017088	TRUE	reported	igd	2	TRUE	0.001	14306	395640	TRUE	3.50133e-05	20.181
rs1882878	A	G	A	G	-0.077	0.019	0.281	395640	0.289	0.018	Hashimoto thyroiditis	igd	21	30010673	0.016	14306	genus Veillonellagenus Veillonella|| id:ebi-a-GCST90017088	TRUE	reported	igd	2	TRUE	0.002	14306	395640	TRUE	1.03222e-05	22.01
rs2013594	C	T	C	T	0.072	-0.007	0.661	395640	0.698	0.017	Hashimoto thyroiditis	igd	11	44302154	0.016	14306	genus Veillonellagenus Veillonella|| id:ebi-a-GCST90017088	TRUE	reported	igd	2	TRUE	0.002	14306	395640	TRUE	7.13069e-06	21.577
rs55807413	A	G	A	G	0.107	0.014	0.124	395640	0.629	0.028	Hashimoto thyroiditis	igd	11	2956783	0.024	14306	genus Veillonellagenus Veillonella|| id:ebi-a-GCST90017088	TRUE	reported	igd	2	TRUE	0.001	14306	395640	TRUE	1.38768e-05	20.4
rs62376424	C	T	C	T	-0.076	-0.002	0.246	395640	0.896	0.018	Hashimoto thyroiditis	igd	5	119914285	0.016	14306	genus Veillonellagenus Veillonella|| id:ebi-a-GCST90017088	TRUE	reported	igd	2	TRUE	0.002	14306	395640	TRUE	5.26268e-06	21.733
rs6656807	G	A	G	A	-0.07	0.024	0.598	395640	0.163	0.018	Hashimoto thyroiditis	igd	1	178945043	0.015	14306	genus Veillonellagenus Veillonella|| id:ebi-a-GCST90017088	TRUE	reported	igd	2	TRUE	0.001	14306	395640	TRUE	2.3932e-05	20.855
rs7359080	C	A	C	A	-0.135	0.187	0.122	395640	0.243	0.16	Hashimoto thyroiditis	igd	14	106939916	0.03	14306	genus Veillonellagenus Veillonella|| id:ebi-a-GCST90017088	TRUE	reported	igd	2	TRUE	0.001	14306	395640	TRUE	3.14041e-05	19.898
rs742016	A	G	A	G	-0.069	-0.014	0.485	395640	0.41	0.017	Hashimoto thyroiditis	igd	22	45604800	0.015	14306	genus Veillonellagenus Veillonella|| id:ebi-a-GCST90017088	TRUE	reported	igd	2	TRUE	0.001	14306	395640	TRUE	1.28736e-05	21.137
rs11899949	G	A	G	A	0.131	-0.017	0.373	395640	0.331	0.018	Hashimoto thyroiditis	igd	2	38049069	0.028	1531	genus Victivallisgenus Victivallis|| id:ebi-a-GCST90017089	TRUE	reported	igd	2	TRUE	0.014	1531	395640	TRUE	3.41225e-06	22.341
rs12512543	A	C	A	C	-0.178	-0.001	0.129	395640	0.975	0.029	Hashimoto thyroiditis	igd	4	9608445	0.037	1531	genus Victivallisgenus Victivallis|| id:ebi-a-GCST90017089	TRUE	reported	igd	2	TRUE	0.015	1531	395640	TRUE	2.22689e-06	22.619
rs173120	C	T	C	T	-0.134	-0.031	0.807	395640	0.15	0.021	Hashimoto thyroiditis	igd	13	72876881	0.029	1531	genus Victivallisgenus Victivallis|| id:ebi-a-GCST90017089	TRUE	reported	igd	2	TRUE	0.014	1531	395640	TRUE	6.73511e-06	21.272
rs1882775	A	G	A	G	-0.138	-0.012	0.188	395640	0.562	0.021	Hashimoto thyroiditis	igd	21	40405606	0.031	1531	genus Victivallisgenus Victivallis|| id:ebi-a-GCST90017089	TRUE	reported	igd	2	TRUE	0.013	1531	395640	TRUE	1.26487e-05	19.549
rs2546432	C	T	C	T	0.111	-0.004	0.637	395640	0.808	0.017	Hashimoto thyroiditis	igd	5	180579462	0.025	1531	genus Victivallisgenus Victivallis|| id:ebi-a-GCST90017089	TRUE	reported	igd	2	TRUE	0.013	1531	395640	TRUE	1.06485e-05	19.698
rs342302	A	G	A	G	-0.153	0.008	0.126	395640	0.733	0.024	Hashimoto thyroiditis	igd	7	106378229	0.035	1531	genus Victivallisgenus Victivallis|| id:ebi-a-GCST90017089	TRUE	reported	igd	2	TRUE	0.012	1531	395640	TRUE	1.66953e-05	18.878
rs4764863	G	A	G	A	0.122	0.008	0.561	395640	0.633	0.017	Hashimoto thyroiditis	igd	12	102514184	0.025	1531	genus Victivallisgenus Victivallis|| id:ebi-a-GCST90017089	TRUE	reported	igd	2	TRUE	0.016	1531	395640	TRUE	1.02553e-06	24.407
rs4895919	C	T	C	T	0.117	0.025	0.466	395640	0.128	0.016	Hashimoto thyroiditis	igd	6	131630319	0.025	1531	genus Victivallisgenus Victivallis|| id:ebi-a-GCST90017089	TRUE	reported	igd	2	TRUE	0.014	1531	395640	TRUE	4.08333e-06	22.313
rs56349194	A	G	A	G	-0.159	0.047	0.227	395640	0.043	0.023	Hashimoto thyroiditis	igd	11	9312796	0.032	1531	genus Victivallisgenus Victivallis|| id:ebi-a-GCST90017089	TRUE	reported	igd	2	TRUE	0.016	1531	395640	TRUE	1.07492e-06	25.282
rs911666	T	C	T	C	-0.119	0.021	0.38	395640	0.243	0.018	Hashimoto thyroiditis	igd	14	96071125	0.026	1531	genus Victivallisgenus Victivallis|| id:ebi-a-GCST90017089	TRUE	reported	igd	2	TRUE	0.013	1531	395640	TRUE	1.01763e-05	20.305

## Sheet: Table S5
Table S5. Results of IVW analysis and sensitivity analysis
id.exposure	id.outcome	outcome	exposure	method	nsnp	b	se	pval	lo_ci	up_ci	or	or_lci95	or_uci95	Q	Q_df	Q_pval	egger_intercept	egger_intercept_se	egger_intercept_pval	FDR
ebi-a-GCST90016959	AITD2	AITD	genus Actinomycesgenus Actinomyces|| id:ebi-a-GCST90016959	Inverse variance weighted	7	-0.014	0.041	0.739	-0.094	0.067	0.986	0.91	1.069	3.831	6	0.7	0.005	0.012	0.676	0.983
ebi-a-GCST90016959	ebi-a-GCST90018847	Graves' disease || id:ebi-a-GCST90018847	genus Actinomycesgenus Actinomyces|| id:ebi-a-GCST90016959	Inverse variance weighted	7	0.035	0.132	0.788	-0.223	0.294	1.036	0.8	1.341	9.216	6	0.162	-0.015	0.042	0.735	0.983
ebi-a-GCST90016959	ebi-a-GCST90018855	Hashimoto thyroiditis || id:ebi-a-GCST90018855	genus Actinomycesgenus Actinomyces|| id:ebi-a-GCST90016959	Inverse variance weighted	7	-0.097	0.076	0.206	-0.246	0.053	0.908	0.782	1.055	1.293	6	0.972	0.012	0.021	0.592	0.983
ebi-a-GCST90016960	AITD2	AITD	genus Adlercreutziagenus Adlercreutzia|| id:ebi-a-GCST90016960	Inverse variance weighted	8	-0.051	0.044	0.25	-0.138	0.036	0.95	0.871	1.037	7.254	7	0.403	0.012	0.018	0.526	0.983
ebi-a-GCST90016960	ebi-a-GCST90018847	Graves' disease || id:ebi-a-GCST90018847	genus Adlercreutziagenus Adlercreutzia|| id:ebi-a-GCST90016960	Inverse variance weighted	8	-0.034	0.121	0.776	-0.271	0.202	0.966	0.763	1.224	2.154	7	0.951	0.029	0.047	0.552	0.983
ebi-a-GCST90016960	ebi-a-GCST90018855	Hashimoto thyroiditis || id:ebi-a-GCST90018855	genus Adlercreutziagenus Adlercreutzia|| id:ebi-a-GCST90016960	Inverse variance weighted	7	-0.097	0.088	0.271	-0.27	0.076	0.907	0.763	1.079	3.936	6	0.685	0.057	0.035	0.166	0.983
ebi-a-GCST90016961	AITD2	AITD	genus Akkermansiagenus Akkermansia|| id:ebi-a-GCST90016961	Inverse variance weighted	11	-0.054	0.041	0.191	-0.135	0.027	0.947	0.874	1.027	9.946	10	0.445	-0.001	0.011	0.964	0.983
ebi-a-GCST90016961	ebi-a-GCST90018847	Graves' disease || id:ebi-a-GCST90018847	genus Akkermansiagenus Akkermansia|| id:ebi-a-GCST90016961	Inverse variance weighted	11	-0.092	0.123	0.457	-0.334	0.15	0.912	0.716	1.162	10.864	10	0.368	0.068	0.04	0.121	0.983
ebi-a-GCST90016962	AITD2	AITD	genus Alistipesgenus Alistipes|| id:ebi-a-GCST90016962	Inverse variance weighted	11	-0.1	0.056	0.078	-0.21	0.011	0.905	0.81	1.011	7.833	10	0.645	-0.006	0.015	0.699	0.983
ebi-a-GCST90016962	ebi-a-GCST90018847	Graves' disease || id:ebi-a-GCST90018847	genus Alistipesgenus Alistipes|| id:ebi-a-GCST90016962	Inverse variance weighted	14	-0.152	0.155	0.329	-0.456	0.153	0.859	0.634	1.165	19.203	13	0.117	-0.054	0.046	0.257	0.983
ebi-a-GCST90016962	ebi-a-GCST90018855	Hashimoto thyroiditis || id:ebi-a-GCST90018855	genus Alistipesgenus Alistipes|| id:ebi-a-GCST90016962	Inverse variance weighted	14	-0.156	0.123	0.203	-0.397	0.084	0.855	0.672	1.088	19.284	13	0.115	0.023	0.036	0.533	0.983
ebi-a-GCST90016963	AITD2	AITD	genus Allisonellagenus Allisonella|| id:ebi-a-GCST90016963	Inverse variance weighted	8	-0.037	0.034	0.283	-0.104	0.03	0.964	0.902	1.031	10.57	7	0.159	0.03	0.032	0.383	0.983
ebi-a-GCST90016963	ebi-a-GCST90018847	Graves' disease || id:ebi-a-GCST90018847	genus Allisonellagenus Allisonella|| id:ebi-a-GCST90016963	Inverse variance weighted	8	-0.15	0.086	0.084	-0.319	0.02	0.861	0.727	1.02	11.603	7	0.114	0.073	0.084	0.417	0.983
ebi-a-GCST90016963	ebi-a-GCST90018855	Hashimoto thyroiditis || id:ebi-a-GCST90018855	genus Allisonellagenus Allisonella|| id:ebi-a-GCST90016963	Inverse variance weighted	8	0.019	0.048	0.69	-0.075	0.114	1.019	0.928	1.12	3.826	7	0.8	0.01	0.046	0.844	0.983
ebi-a-GCST90016964	AITD2	AITD	genus Alloprevotellagenus Alloprevotella|| id:ebi-a-GCST90016964	Inverse variance weighted	6	-0.034	0.042	0.415	-0.116	0.048	0.966	0.89	1.049	9.567	5	0.088	0.01	0.063	0.876	0.983
ebi-a-GCST90016964	ebi-a-GCST90018847	Graves' disease || id:ebi-a-GCST90018847	genus Alloprevotellagenus Alloprevotella|| id:ebi-a-GCST90016964	Inverse variance weighted	6	-0.02	0.075	0.793	-0.167	0.127	0.981	0.847	1.136	2.129	5	0.831	-0.016	0.097	0.877	0.983
ebi-a-GCST90016964	ebi-a-GCST90018855	Hashimoto thyroiditis || id:ebi-a-GCST90018855	genus Alloprevotellagenus Alloprevotella|| id:ebi-a-GCST90016964	Inverse variance weighted	6	-0.069	0.06	0.251	-0.187	0.049	0.933	0.83	1.05	1.081	5	0.956	0.044	0.073	0.579	0.983
ebi-a-GCST90016965	AITD2	AITD	genus Anaerofilumgenus Anaerofilum|| id:ebi-a-GCST90016965	Inverse variance weighted	10	0.108	0.037	0.003	0.036	0.18	1.114	1.036	1.197	12.735	9	0.175	-0.022	0.02	0.304	0.983
ebi-a-GCST90016965	ebi-a-GCST90018847	Graves' disease || id:ebi-a-GCST90018847	genus Anaerofilumgenus Anaerofilum|| id:ebi-a-GCST90016965	Inverse variance weighted	11	0.136	0.084	0.106	-0.029	0.3	1.145	0.972	1.349	11.351	10	0.331	-0.045	0.055	0.44	0.983
ebi-a-GCST90016965	ebi-a-GCST90018855	Hashimoto thyroiditis || id:ebi-a-GCST90018855	genus Anaerofilumgenus Anaerofilum|| id:ebi-a-GCST90016965	Inverse variance weighted	11	-0.037	0.054	0.492	-0.144	0.069	0.963	0.866	1.072	8.691	10	0.562	-0.047	0.033	0.184	0.983
ebi-a-GCST90016966	AITD2	AITD	genus Anaerostipesgenus Anaerostipes|| id:ebi-a-GCST90016966	Inverse variance weighted (multiplicative random effects)	13	0.029	0.08	0.72	-0.128	0.185	1.029	0.88	1.203	30.921	12	0.002	-0.027	0.016	0.126	0.983
ebi-a-GCST90016966	ebi-a-GCST90018847	Graves' disease || id:ebi-a-GCST90018847	genus Anaerostipesgenus Anaerostipes|| id:ebi-a-GCST90016966	Inverse variance weighted	12	-0.209	0.146	0.154	-0.496	0.078	0.812	0.609	1.081	9.977	11	0.532	-0.037	0.036	0.329	0.983
ebi-a-GCST90016961	ebi-a-GCST90018855	Hashimoto thyroiditis || id:ebi-a-GCST90018855	genus Akkermansiagenus Akkermansia|| id:ebi-a-GCST90016961	Inverse variance weighted	11	-0.185	0.083	0.026	-0.347	-0.022	0.831	0.707	0.978	10.939	10	0.362	-0.014	0.023	0.567	0.983
ebi-a-GCST90016970	ebi-a-GCST90018847	Graves' disease || id:ebi-a-GCST90018847	genus Bifidobacteriumgenus Bifidobacterium|| id:ebi-a-GCST90016970	Inverse variance weighted	13	0.228	0.106	0.032	0.02	0.437	1.256	1.02	1.547	12.641	12	0.396	-0.044	0.023	0.079	0.983
ebi-a-GCST90016966	ebi-a-GCST90018855	Hashimoto thyroiditis || id:ebi-a-GCST90018855	genus Anaerostipesgenus Anaerostipes|| id:ebi-a-GCST90016966	Inverse variance weighted	13	0.215	0.093	0.02	0.033	0.396	1.239	1.034	1.486	9.709	12	0.641	-0.001	0.021	0.954	0.983
ebi-a-GCST90016967	AITD2	AITD	genus Anaerotruncusgenus Anaerotruncus|| id:ebi-a-GCST90016967	Inverse variance weighted (multiplicative random effects)	12	-0.016	0.076	0.833	-0.164	0.132	0.984	0.849	1.141	25.447	11	0.008	-0.038	0.012	0.009	0.661
ebi-a-GCST90016967	ebi-a-GCST90018847	Graves' disease || id:ebi-a-GCST90018847	genus Anaerotruncusgenus Anaerotruncus|| id:ebi-a-GCST90016967	Inverse variance weighted	13	0.179	0.115	0.118	-0.045	0.404	1.196	0.956	1.498	5.633	12	0.933	-0.009	0.023	0.717	0.983
ebi-a-GCST90016967	ebi-a-GCST90018855	Hashimoto thyroiditis || id:ebi-a-GCST90018855	genus Anaerotruncusgenus Anaerotruncus|| id:ebi-a-GCST90016967	Inverse variance weighted (multiplicative random effects)	13	0.025	0.123	0.839	-0.216	0.266	1.025	0.806	1.304	23.766	12	0.022	-0.037	0.023	0.137	0.983
ebi-a-GCST90016968	AITD2	AITD	genus Bacteroidesgenus Bacteroides|| id:ebi-a-GCST90016968	Inverse variance weighted	9	0.043	0.066	0.514	-0.086	0.172	1.044	0.917	1.188	9.582	8	0.296	0.046	0.02	0.057	0.983
ebi-a-GCST90016968	ebi-a-GCST90018847	Graves' disease || id:ebi-a-GCST90018847	genus Bacteroidesgenus Bacteroides|| id:ebi-a-GCST90016968	Inverse variance weighted	9	0.057	0.175	0.743	-0.286	0.401	1.059	0.751	1.493	8.344	8	0.401	-0.015	0.063	0.817	0.983
ebi-a-GCST90016968	ebi-a-GCST90018855	Hashimoto thyroiditis || id:ebi-a-GCST90018855	genus Bacteroidesgenus Bacteroides|| id:ebi-a-GCST90016968	Inverse variance weighted	9	-0.008	0.119	0.949	-0.24	0.225	0.992	0.786	1.252	6.604	8	0.58	0.013	0.038	0.737	0.983
ebi-a-GCST90016969	AITD2	AITD	genus Barnesiellagenus Barnesiella|| id:ebi-a-GCST90016969	Inverse variance weighted	14	0.012	0.042	0.773	-0.07	0.094	1.012	0.933	1.098	13.323	13	0.423	-0.007	0.012	0.57	0.983
ebi-a-GCST90016969	ebi-a-GCST90018847	Graves' disease || id:ebi-a-GCST90018847	genus Barnesiellagenus Barnesiella|| id:ebi-a-GCST90016969	Inverse variance weighted	14	0.179	0.135	0.183	-0.084	0.443	1.197	0.919	1.558	14.368	13	0.348	0.023	0.038	0.56	0.983
ebi-a-GCST90016969	ebi-a-GCST90018855	Hashimoto thyroiditis || id:ebi-a-GCST90018855	genus Barnesiellagenus Barnesiella|| id:ebi-a-GCST90016969	Inverse variance weighted	14	-0.005	0.091	0.952	-0.183	0.172	0.995	0.833	1.188	14.468	13	0.342	0.011	0.028	0.702	0.983
ebi-a-GCST90016970	AITD2	AITD	genus Bifidobacteriumgenus Bifidobacterium|| id:ebi-a-GCST90016970	Inverse variance weighted	11	0.013	0.048	0.791	-0.082	0.108	1.013	0.921	1.114	11.889	10	0.293	-0.005	0.01	0.636	0.983
ebi-a-GCST90016970	ebi-a-GCST90018855	Hashimoto thyroiditis || id:ebi-a-GCST90018855	genus Bifidobacteriumgenus Bifidobacterium|| id:ebi-a-GCST90016970	Inverse variance weighted	13	-0.026	0.082	0.75	-0.188	0.135	0.974	0.829	1.145	15.405	12	0.22	-0.001	0.017	0.973	0.983
ebi-a-GCST90016971	AITD2	AITD	genus Bilophilagenus Bilophila|| id:ebi-a-GCST90016971	Inverse variance weighted	13	0.012	0.043	0.785	-0.073	0.096	1.012	0.93	1.101	6.954	12	0.861	0.024	0.015	0.129	0.983
ebi-a-GCST90016971	ebi-a-GCST90018847	Graves' disease || id:ebi-a-GCST90018847	genus Bilophilagenus Bilophila|| id:ebi-a-GCST90016971	Inverse variance weighted	13	0.031	0.107	0.774	-0.179	0.24	1.031	0.836	1.271	10.316	12	0.588	0.04	0.043	0.37	0.983
ebi-a-GCST90016971	ebi-a-GCST90018855	Hashimoto thyroiditis || id:ebi-a-GCST90018855	genus Bilophilagenus Bilophila|| id:ebi-a-GCST90016971	Inverse variance weighted	13	0.098	0.081	0.226	-0.061	0.257	1.103	0.941	1.293	9.14	12	0.691	0.027	0.029	0.378	0.983
ebi-a-GCST90016973	AITD2	AITD	genus Butyricicoccusgenus Butyricicoccus|| id:ebi-a-GCST90016973	Inverse variance weighted (multiplicative random effects)	7	0.109	0.092	0.232	-0.07	0.289	1.116	0.932	1.335	15.732	6	0.015	0.007	0.016	0.677	0.983
ebi-a-GCST90016973	ebi-a-GCST90018847	Graves' disease || id:ebi-a-GCST90018847	genus Butyricicoccusgenus Butyricicoccus|| id:ebi-a-GCST90016973	Inverse variance weighted	8	0.111	0.132	0.4	-0.147	0.369	1.117	0.863	1.447	7.269	7	0.401	0.041	0.022	0.111	0.983
ebi-a-GCST90016973	ebi-a-GCST90018855	Hashimoto thyroiditis || id:ebi-a-GCST90018855	genus Butyricicoccusgenus Butyricicoccus|| id:ebi-a-GCST90016973	Inverse variance weighted	8	0.105	0.099	0.287	-0.088	0.298	1.111	0.915	1.347	4.403	7	0.732	0.006	0.017	0.745	0.983
ebi-a-GCST90016974	AITD2	AITD	genus Butyricimonasgenus Butyricimonas|| id:ebi-a-GCST90016974	Inverse variance weighted	12	0.033	0.044	0.463	-0.055	0.12	1.033	0.947	1.127	13.978	11	0.234	0.021	0.013	0.144	0.983
ebi-a-GCST90016974	ebi-a-GCST90018847	Graves' disease || id:ebi-a-GCST90018847	genus Butyricimonasgenus Butyricimonas|| id:ebi-a-GCST90016974	Inverse variance weighted	13	-0.185	0.126	0.142	-0.433	0.062	0.831	0.649	1.064	13.521	12	0.332	-0.025	0.037	0.523	0.983
ebi-a-GCST90016974	ebi-a-GCST90018855	Hashimoto thyroiditis || id:ebi-a-GCST90018855	genus Butyricimonasgenus Butyricimonas|| id:ebi-a-GCST90016974	Inverse variance weighted	13	-0.081	0.099	0.413	-0.274	0.112	0.922	0.76	1.119	19.889	12	0.069	-0.03	0.03	0.336	0.983
ebi-a-GCST90016975	AITD2	AITD	genus Butyrivibriogenus Butyrivibrio|| id:ebi-a-GCST90016975	Inverse variance weighted	14	-0.016	0.026	0.537	-0.068	0.035	0.984	0.934	1.036	20.425	13	0.085	0.003	0.018	0.849	0.983
ebi-a-GCST90016975	ebi-a-GCST90018847	Graves' disease || id:ebi-a-GCST90018847	genus Butyrivibriogenus Butyrivibrio|| id:ebi-a-GCST90016975	Inverse variance weighted	15	0.049	0.052	0.351	-0.054	0.151	1.05	0.948	1.163	13.841	14	0.462	0.036	0.032	0.283	0.983
ebi-a-GCST90016975	ebi-a-GCST90018855	Hashimoto thyroiditis || id:ebi-a-GCST90018855	genus Butyrivibriogenus Butyrivibrio|| id:ebi-a-GCST90016975	Inverse variance weighted	15	-0.108	0.04	0.007	-0.187	-0.029	0.897	0.829	0.971	16.673	14	0.274	-0.035	0.024	0.161	0.983
ebi-a-GCST90016976	AITD2	AITD	genus Candidatus Soleaferreagenus Candidatus Soleaferrea|| id:ebi-a-GCST90016976	Inverse variance weighted	8	0.081	0.041	0.045	0.002	0.161	1.085	1.002	1.175	1.856	7	0.967	-0.012	0.037	0.749	0.983
ebi-a-GCST90016976	ebi-a-GCST90018847	Graves' disease || id:ebi-a-GCST90018847	genus Candidatus Soleaferreagenus Candidatus Soleaferrea|| id:ebi-a-GCST90016976	Inverse variance weighted	11	-0.001	0.091	0.993	-0.179	0.178	0.999	0.836	1.194	1.401	10	0.999	-0.014	0.076	0.855	0.983
ebi-a-GCST90016976	ebi-a-GCST90018855	Hashimoto thyroiditis || id:ebi-a-GCST90018855	genus Candidatus Soleaferreagenus Candidatus Soleaferrea|| id:ebi-a-GCST90016976	Inverse variance weighted (multiplicative random effects)	11	0.07	0.097	0.474	-0.121	0.26	1.072	0.886	1.297	22.515	10	0.013	0.056	0.092	0.557	0.983
ebi-a-GCST90016977	AITD2	AITD	genus Catenibacteriumgenus Catenibacterium|| id:ebi-a-GCST90016977	Inverse variance weighted	4	0.06	0.05	0.226	-0.038	0.158	1.062	0.963	1.172	5.549	3	0.136	0.038	0.058	0.576	0.983
ebi-a-GCST90016977	ebi-a-GCST90018847	Graves' disease || id:ebi-a-GCST90018847	genus Catenibacteriumgenus Catenibacterium|| id:ebi-a-GCST90016977	Inverse variance weighted	5	0.118	0.113	0.295	-0.103	0.34	1.125	0.902	1.405	4.533	4	0.339	-0.163	0.145	0.341	0.983
ebi-a-GCST90016977	ebi-a-GCST90018855	Hashimoto thyroiditis || id:ebi-a-GCST90018855	genus Catenibacteriumgenus Catenibacterium|| id:ebi-a-GCST90016977	Inverse variance weighted	5	0.076	0.073	0.297	-0.067	0.219	1.079	0.935	1.245	2.963	4	0.564	0.016	0.113	0.896	0.983
ebi-a-GCST90016978	AITD2	AITD	genus Christensenellaceae R 7groupgenus Christensenellaceae R 7group|| id:ebi-a-GCST90016978	Inverse variance weighted	10	0.014	0.057	0.799	-0.097	0.126	1.015	0.908	1.134	7.845	9	0.55	-0.012	0.013	0.398	0.983
ebi-a-GCST90016978	ebi-a-GCST90018847	Graves' disease || id:ebi-a-GCST90018847	genus Christensenellaceae R 7groupgenus Christensenellaceae R 7group|| id:ebi-a-GCST90016978	Inverse variance weighted	10	-0.106	0.147	0.472	-0.395	0.183	0.9	0.674	1.201	6.488	9	0.69	-0.011	0.037	0.769	0.983
ebi-a-GCST90016978	ebi-a-GCST90018855	Hashimoto thyroiditis || id:ebi-a-GCST90018855	genus Christensenellaceae R 7groupgenus Christensenellaceae R 7group|| id:ebi-a-GCST90016978	Inverse variance weighted	10	0.1	0.116	0.388	-0.128	0.328	1.106	0.88	1.389	8.837	9	0.452	0.072	0.03	0.044	0.983
ebi-a-GCST90016979	AITD2	AITD	genus Clostridium innocuum groupgenus Clostridium innocuum group|| id:ebi-a-GCST90016979	Inverse variance weighted (multiplicative random effects)	8	-0.028	0.062	0.647	-0.149	0.093	0.972	0.861	1.097	28.111	7	0	0.027	0.046	0.571	0.983
ebi-a-GCST90016979	ebi-a-GCST90018847	Graves' disease || id:ebi-a-GCST90018847	genus Clostridium innocuum groupgenus Clostridium innocuum group|| id:ebi-a-GCST90016979	Inverse variance weighted	9	-0.001	0.09	0.993	-0.178	0.176	0.999	0.837	1.192	5.645	8	0.687	-0.017	0.056	0.766	0.983
ebi-a-GCST90016979	ebi-a-GCST90018855	Hashimoto thyroiditis || id:ebi-a-GCST90018855	genus Clostridium innocuum groupgenus Clostridium innocuum group|| id:ebi-a-GCST90016979	Inverse variance weighted	9	-0.008	0.073	0.907	-0.151	0.134	0.992	0.86	1.143	12.5	8	0.13	-0.003	0.052	0.948	0.983
ebi-a-GCST90016980	AITD2	AITD	genus Clostridium sensustricto1genus Clostridium sensustricto1|| id:ebi-a-GCST90016980	Inverse variance weighted	7	-0.027	0.054	0.622	-0.133	0.079	0.974	0.876	1.082	1.417	6	0.965	0.001	0.013	0.93	0.983
ebi-a-GCST90016980	ebi-a-GCST90018847	Graves' disease || id:ebi-a-GCST90018847	genus Clostridium sensustricto1genus Clostridium sensustricto1|| id:ebi-a-GCST90016980	Inverse variance weighted	7	0.066	0.178	0.711	-0.282	0.414	1.068	0.754	1.513	10.723	6	0.097	0.025	0.049	0.626	0.983
ebi-a-GCST90016980	ebi-a-GCST90018855	Hashimoto thyroiditis || id:ebi-a-GCST90018855	genus Clostridium sensustricto1genus Clostridium sensustricto1|| id:ebi-a-GCST90016980	Inverse variance weighted	7	0.063	0.094	0.504	-0.122	0.248	1.065	0.885	1.281	2.463	6	0.873	-0.014	0.024	0.598	0.983
ebi-a-GCST90016981	AITD2	AITD	genus Collinsellagenus Collinsella|| id:ebi-a-GCST90016981	Inverse variance weighted	9	-0.04	0.069	0.563	-0.174	0.095	0.961	0.84	1.099	13.049	8	0.11	0.03	0.015	0.097	0.983
ebi-a-GCST90016981	ebi-a-GCST90018847	Graves' disease || id:ebi-a-GCST90018847	genus Collinsellagenus Collinsella|| id:ebi-a-GCST90016981	Inverse variance weighted	9	0.052	0.146	0.721	-0.234	0.338	1.053	0.792	1.402	7.148	8	0.521	0.002	0.041	0.96	0.983
ebi-a-GCST90016981	ebi-a-GCST90018855	Hashimoto thyroiditis || id:ebi-a-GCST90018855	genus Collinsellagenus Collinsella|| id:ebi-a-GCST90016981	Inverse variance weighted	9	-0.104	0.118	0.377	-0.336	0.127	0.901	0.715	1.136	9.948	8	0.269	-0.031	0.031	0.361	0.983
ebi-a-GCST90016982	AITD2	AITD	genus Coprobactergenus Coprobacter|| id:ebi-a-GCST90016982	Inverse variance weighted	9	-0.022	0.034	0.519	-0.089	0.045	0.978	0.915	1.046	7.241	8	0.511	0.005	0.012	0.675	0.983
ebi-a-GCST90016982	ebi-a-GCST90018847	Graves' disease || id:ebi-a-GCST90018847	genus Coprobactergenus Coprobacter|| id:ebi-a-GCST90016982	Inverse variance weighted	11	-0.276	0.089	0.002	-0.45	-0.102	0.759	0.638	0.903	7.913	10	0.637	0.012	0.045	0.796	0.983
ebi-a-GCST90016982	ebi-a-GCST90018855	Hashimoto thyroiditis || id:ebi-a-GCST90018855	genus Coprobactergenus Coprobacter|| id:ebi-a-GCST90016982	Inverse variance weighted	11	0.008	0.064	0.901	-0.117	0.133	1.008	0.889	1.143	5.502	10	0.855	-0.009	0.026	0.738	0.983
ebi-a-GCST90016983	AITD2	AITD	genus Coprococcus1genus Coprococcus1|| id:ebi-a-GCST90016983	Inverse variance weighted	10	0.066	0.054	0.223	-0.04	0.173	1.068	0.96	1.188	12.751	9	0.174	0.013	0.01	0.214	0.983
ebi-a-GCST90016983	ebi-a-GCST90018847	Graves' disease || id:ebi-a-GCST90018847	genus Coprococcus1genus Coprococcus1|| id:ebi-a-GCST90016983	Inverse variance weighted	11	-0.004	0.135	0.979	-0.269	0.262	0.996	0.764	1.299	6.374	10	0.783	0.006	0.028	0.831	0.983
ebi-a-GCST90016983	ebi-a-GCST90018855	Hashimoto thyroiditis || id:ebi-a-GCST90018855	genus Coprococcus1genus Coprococcus1|| id:ebi-a-GCST90016983	Inverse variance weighted	11	-0.078	0.092	0.396	-0.258	0.102	0.925	0.773	1.107	10.644	10	0.386	0.008	0.017	0.652	0.983
ebi-a-GCST90016984	AITD2	AITD	genus Coprococcus2genus Coprococcus2|| id:ebi-a-GCST90016984	Inverse variance weighted	8	0.027	0.06	0.648	-0.09	0.145	1.028	0.914	1.156	10.868	7	0.144	-0.021	0.033	0.541	0.983
ebi-a-GCST90016984	ebi-a-GCST90018847	Graves' disease || id:ebi-a-GCST90018847	genus Coprococcus2genus Coprococcus2|| id:ebi-a-GCST90016984	Inverse variance weighted	8	-0.139	0.141	0.321	-0.415	0.136	0.87	0.66	1.146	6.13	7	0.525	-0.013	0.084	0.88	0.983
ebi-a-GCST90016984	ebi-a-GCST90018855	Hashimoto thyroiditis || id:ebi-a-GCST90018855	genus Coprococcus2genus Coprococcus2|| id:ebi-a-GCST90016984	Inverse variance weighted	8	-0.028	0.097	0.769	-0.218	0.161	0.972	0.804	1.175	4.338	7	0.74	-0.021	0.055	0.721	0.983
ebi-a-GCST90016985	AITD2	AITD	genus Coprococcus3genus Coprococcus3|| id:ebi-a-GCST90016985	Inverse variance weighted	9	-0.095	0.063	0.134	-0.218	0.029	0.91	0.804	1.03	10.117	8	0.257	-0.029	0.013	0.063	0.983
ebi-a-GCST90016985	ebi-a-GCST90018847	Graves' disease || id:ebi-a-GCST90018847	genus Coprococcus3genus Coprococcus3|| id:ebi-a-GCST90016985	Inverse variance weighted	9	-0.018	0.161	0.912	-0.332	0.297	0.982	0.717	1.346	8.495	8	0.387	-0.019	0.041	0.656	0.983
ebi-a-GCST90016985	ebi-a-GCST90018855	Hashimoto thyroiditis || id:ebi-a-GCST90018855	genus Coprococcus3genus Coprococcus3|| id:ebi-a-GCST90016985	Inverse variance weighted	9	0.101	0.109	0.355	-0.113	0.315	1.106	0.893	1.37	3.475	8	0.901	-0.02	0.034	0.57	0.983
ebi-a-GCST90016986	AITD2	AITD	genus Defluviitaleaceae UCG011genus Defluviitaleaceae UCG011|| id:ebi-a-GCST90016986	Inverse variance weighted	9	-0.084	0.039	0.033	-0.161	-0.007	0.919	0.851	0.993	8.079	8	0.426	0.001	0.016	0.961	0.983
ebi-a-GCST90016986	ebi-a-GCST90018847	Graves' disease || id:ebi-a-GCST90018847	genus Defluviitaleaceae UCG011genus Defluviitaleaceae UCG011|| id:ebi-a-GCST90016986	Inverse variance weighted	9	-0.006	0.11	0.955	-0.222	0.209	0.994	0.801	1.233	5.772	8	0.673	-0.014	0.043	0.748	0.983
ebi-a-GCST90016986	ebi-a-GCST90018855	Hashimoto thyroiditis || id:ebi-a-GCST90018855	genus Defluviitaleaceae UCG011genus Defluviitaleaceae UCG011|| id:ebi-a-GCST90016986	Inverse variance weighted	9	0.054	0.078	0.487	-0.099	0.207	1.056	0.906	1.23	6.287	8	0.615	-0.001	0.028	0.96	0.983
ebi-a-GCST90016987	AITD2	AITD	genus Desulfovibriogenus Desulfovibrio|| id:ebi-a-GCST90016987	Inverse variance weighted	9	-0.061	0.047	0.196	-0.153	0.031	0.941	0.858	1.032	10.417	8	0.237	-0.025	0.013	0.096	0.983
ebi-a-GCST90016987	ebi-a-GCST90018847	Graves' disease || id:ebi-a-GCST90018847	genus Desulfovibriogenus Desulfovibrio|| id:ebi-a-GCST90016987	Inverse variance weighted	9	0.099	0.12	0.41	-0.136	0.333	1.104	0.873	1.396	9.238	8	0.323	0.012	0.041	0.775	0.983
ebi-a-GCST90016987	ebi-a-GCST90018855	Hashimoto thyroiditis || id:ebi-a-GCST90018855	genus Desulfovibriogenus Desulfovibrio|| id:ebi-a-GCST90016987	Inverse variance weighted	9	-0.031	0.08	0.701	-0.188	0.126	0.97	0.829	1.135	6.709	8	0.568	-0.022	0.025	0.396	0.983
ebi-a-GCST90016988	AITD2	AITD	genus Dialistergenus Dialister|| id:ebi-a-GCST90016988	Inverse variance weighted	11	-0.033	0.055	0.554	-0.141	0.076	0.968	0.868	1.079	15.385	10	0.119	0.003	0.017	0.875	0.983
ebi-a-GCST90016988	ebi-a-GCST90018847	Graves' disease || id:ebi-a-GCST90018847	genus Dialistergenus Dialister|| id:ebi-a-GCST90016988	Inverse variance weighted	11	-0.043	0.167	0.798	-0.37	0.285	0.958	0.691	1.329	16.078	10	0.097	0.008	0.061	0.903	0.983
ebi-a-GCST90016988	ebi-a-GCST90018855	Hashimoto thyroiditis || id:ebi-a-GCST90018855	genus Dialistergenus Dialister|| id:ebi-a-GCST90016988	Inverse variance weighted (multiplicative random effects)	11	-0.04	0.126	0.75	-0.287	0.207	0.961	0.75	1.23	22.919	10	0.011	-0.023	0.04	0.581	0.983
ebi-a-GCST90016989	AITD2	AITD	genus Doreagenus Dorea|| id:ebi-a-GCST90016989	Inverse variance weighted	10	-0.058	0.054	0.282	-0.163	0.048	0.944	0.849	1.049	8.41	9	0.493	-0.009	0.01	0.38	0.983
ebi-a-GCST90016989	ebi-a-GCST90018847	Graves' disease || id:ebi-a-GCST90018847	genus Doreagenus Dorea|| id:ebi-a-GCST90016989	Inverse variance weighted	10	0.072	0.152	0.636	-0.226	0.37	1.075	0.798	1.447	9.251	9	0.414	-0.012	0.028	0.692	0.983
ebi-a-GCST90016989	ebi-a-GCST90018855	Hashimoto thyroiditis || id:ebi-a-GCST90018855	genus Doreagenus Dorea|| id:ebi-a-GCST90016989	Inverse variance weighted	10	-0.117	0.108	0.28	-0.33	0.095	0.889	0.719	1.1	9.55	9	0.388	0.005	0.021	0.816	0.983
ebi-a-GCST90016990	AITD2	AITD	genus Eggerthellagenus Eggerthella|| id:ebi-a-GCST90016990	Inverse variance weighted	10	-0.062	0.032	0.051	-0.124	0	0.94	0.884	1	6.87	9	0.651	-0.006	0.016	0.722	0.983
ebi-a-GCST90016990	ebi-a-GCST90018847	Graves' disease || id:ebi-a-GCST90018847	genus Eggerthellagenus Eggerthella|| id:ebi-a-GCST90016990	Inverse variance weighted	11	0.089	0.082	0.278	-0.072	0.25	1.093	0.931	1.284	9.151	10	0.518	0.01	0.052	0.851	0.983
ebi-a-GCST90016990	ebi-a-GCST90018855	Hashimoto thyroiditis || id:ebi-a-GCST90018855	genus Eggerthellagenus Eggerthella|| id:ebi-a-GCST90016990	Inverse variance weighted	11	-0.071	0.061	0.244	-0.19	0.048	0.932	0.827	1.05	10.975	10	0.359	0.031	0.031	0.35	0.983
ebi-a-GCST90016991	AITD2	AITD	genus Eisenbergiellagenus Eisenbergiella|| id:ebi-a-GCST90016991	Inverse variance weighted	10	-0.033	0.034	0.333	-0.099	0.033	0.968	0.906	1.034	7.545	9	0.581	0.019	0.029	0.539	0.983
ebi-a-GCST90016991	ebi-a-GCST90018847	Graves' disease || id:ebi-a-GCST90018847	genus Eisenbergiellagenus Eisenbergiella|| id:ebi-a-GCST90016991	Inverse variance weighted	11	-0.041	0.073	0.572	-0.185	0.102	0.959	0.831	1.108	4.604	10	0.916	0.014	0.055	0.799	0.983
ebi-a-GCST90016991	ebi-a-GCST90018855	Hashimoto thyroiditis || id:ebi-a-GCST90018855	genus Eisenbergiellagenus Eisenbergiella|| id:ebi-a-GCST90016991	Inverse variance weighted	11	0.032	0.061	0.604	-0.088	0.152	1.032	0.916	1.164	12.059	10	0.281	0.024	0.049	0.63	0.983
ebi-a-GCST90016992	AITD2	AITD	genus Enterorhabdusgenus Enterorhabdus|| id:ebi-a-GCST90016992	Inverse variance weighted	6	0.004	0.05	0.932	-0.093	0.102	1.004	0.911	1.107	5.594	5	0.348	-0.002	0.019	0.923	0.983
ebi-a-GCST90016992	ebi-a-GCST90018847	Graves' disease || id:ebi-a-GCST90018847	genus Enterorhabdusgenus Enterorhabdus|| id:ebi-a-GCST90016992	Inverse variance weighted	5	-0.062	0.108	0.565	-0.274	0.15	0.94	0.76	1.162	1.995	4	0.737	0.011	0.034	0.771	0.983
ebi-a-GCST90016992	ebi-a-GCST90018855	Hashimoto thyroiditis || id:ebi-a-GCST90018855	genus Enterorhabdusgenus Enterorhabdus|| id:ebi-a-GCST90016992	Inverse variance weighted	6	-0.013	0.087	0.878	-0.183	0.157	0.987	0.832	1.17	1.215	5	0.943	0.011	0.03	0.734	0.983
ebi-a-GCST90016993	AITD2	AITD	genus Erysipelatoclostridiumgenus Erysipelatoclostridium|| id:ebi-a-GCST90016993	Inverse variance weighted	15	-0.009	0.04	0.816	-0.088	0.069	0.991	0.916	1.072	20.044	14	0.129	-0.006	0.013	0.674	0.983
ebi-a-GCST90016993	ebi-a-GCST90018847	Graves' disease || id:ebi-a-GCST90018847	genus Erysipelatoclostridiumgenus Erysipelatoclostridium|| id:ebi-a-GCST90016993	Inverse variance weighted	15	0.065	0.089	0.464	-0.11	0.241	1.068	0.896	1.272	10.725	14	0.708	0.017	0.027	0.535	0.983
ebi-a-GCST90016993	ebi-a-GCST90018855	Hashimoto thyroiditis || id:ebi-a-GCST90018855	genus Erysipelatoclostridiumgenus Erysipelatoclostridium|| id:ebi-a-GCST90016993	Inverse variance weighted	15	-0.016	0.069	0.82	-0.151	0.12	0.984	0.859	1.127	17.282	14	0.241	0.004	0.022	0.877	0.983
ebi-a-GCST90016995	AITD2	AITD	genus Escherichia Shigellagenus Escherichia Shigella|| id:ebi-a-GCST90016995	Inverse variance weighted (multiplicative random effects)	9	0.086	0.071	0.221	-0.052	0.225	1.09	0.949	1.252	18.01	8	0.021	-0.016	0.015	0.318	0.983
ebi-a-GCST90016995	ebi-a-GCST90018847	Graves' disease || id:ebi-a-GCST90018847	genus Escherichia Shigellagenus Escherichia Shigella|| id:ebi-a-GCST90016995	Inverse variance weighted	10	0.096	0.195	0.623	-0.286	0.477	1.1	0.751	1.611	15.944	9	0.068	-0.01	0.05	0.84	0.983
ebi-a-GCST90016995	ebi-a-GCST90018855	Hashimoto thyroiditis || id:ebi-a-GCST90018855	genus Escherichia Shigellagenus Escherichia Shigella|| id:ebi-a-GCST90016995	Inverse variance weighted	10	0.172	0.112	0.124	-0.047	0.391	1.188	0.954	1.479	13.346	9	0.148	-0.016	0.027	0.57	0.983
ebi-a-GCST90016996	AITD2	AITD	genus Eubacterium brachy groupgenus Eubacterium brachy group|| id:ebi-a-GCST90016996	Inverse variance weighted (multiplicative random effects)	9	0.023	0.051	0.645	-0.076	0.123	1.024	0.926	1.131	24.499	8	0.002	0.026	0.023	0.295	0.983
ebi-a-GCST90016996	ebi-a-GCST90018847	Graves' disease || id:ebi-a-GCST90018847	genus Eubacterium brachy groupgenus Eubacterium brachy group|| id:ebi-a-GCST90016996	Inverse variance weighted	10	0.056	0.077	0.463	-0.094	0.207	1.058	0.91	1.23	4.664	9	0.863	0.041	0.043	0.369	0.983
ebi-a-GCST90016996	ebi-a-GCST90018855	Hashimoto thyroiditis || id:ebi-a-GCST90018855	genus Eubacterium brachy groupgenus Eubacterium brachy group|| id:ebi-a-GCST90016996	Inverse variance weighted	10	0.014	0.051	0.781	-0.086	0.114	1.014	0.918	1.121	7.61	9	0.574	0.024	0.026	0.374	0.983
ebi-a-GCST90016997	AITD2	AITD	genus Eubacterium coprostanoligenes groupgenus Eubacterium coprostanoligenes group|| id:ebi-a-GCST90016997	Inverse variance weighted	13	-0.005	0.061	0.936	-0.124	0.114	0.995	0.884	1.121	17.724	12	0.124	-0.005	0.016	0.762	0.983
ebi-a-GCST90016997	ebi-a-GCST90018847	Graves' disease || id:ebi-a-GCST90018847	genus Eubacterium coprostanoligenes groupgenus Eubacterium coprostanoligenes group|| id:ebi-a-GCST90016997	Inverse variance weighted	13	-0.091	0.132	0.491	-0.35	0.168	0.913	0.705	1.183	12.648	12	0.395	0.037	0.035	0.313	0.983
ebi-a-GCST90016997	ebi-a-GCST90018855	Hashimoto thyroiditis || id:ebi-a-GCST90018855	genus Eubacterium coprostanoligenes groupgenus Eubacterium coprostanoligenes group|| id:ebi-a-GCST90016997	Inverse variance weighted	13	0.106	0.093	0.258	-0.077	0.289	1.111	0.926	1.335	8.923	12	0.71	0.003	0.023	0.903	0.983
ebi-a-GCST90016998	AITD2	AITD	genus Eubacterium eligens groupgenus Eubacterium eligens group|| id:ebi-a-GCST90016998	Inverse variance weighted	7	0.086	0.062	0.162	-0.035	0.207	1.09	0.966	1.23	5.536	6	0.477	-0.022	0.019	0.286	0.983
ebi-a-GCST90016998	ebi-a-GCST90018847	Graves' disease || id:ebi-a-GCST90018847	genus Eubacterium eligens groupgenus Eubacterium eligens group|| id:ebi-a-GCST90016998	Inverse variance weighted	8	-0.041	0.221	0.853	-0.475	0.393	0.96	0.622	1.481	11.494	7	0.118	0.063	0.091	0.512	0.983
ebi-a-GCST90016998	ebi-a-GCST90018855	Hashimoto thyroiditis || id:ebi-a-GCST90018855	genus Eubacterium eligens groupgenus Eubacterium eligens group|| id:ebi-a-GCST90016998	Inverse variance weighted	8	-0.173	0.121	0.152	-0.41	0.064	0.841	0.664	1.066	6.892	7	0.44	-0.032	0.037	0.415	0.983
ebi-a-GCST90016999	AITD2	AITD	genus Eubacterium fissicatena groupgenus Eubacterium fissicatena group|| id:ebi-a-GCST90016999	Inverse variance weighted	9	0.035	0.03	0.243	-0.024	0.093	1.035	0.977	1.098	8.124	8	0.421	0.01	0.022	0.666	0.983
ebi-a-GCST90016999	ebi-a-GCST90018847	Graves' disease || id:ebi-a-GCST90018847	genus Eubacterium fissicatena groupgenus Eubacterium fissicatena group|| id:ebi-a-GCST90016999	Inverse variance weighted	9	0.03	0.084	0.721	-0.135	0.196	1.031	0.873	1.216	10.963	8	0.204	0.04	0.056	0.497	0.983
ebi-a-GCST90016999	ebi-a-GCST90018855	Hashimoto thyroiditis || id:ebi-a-GCST90018855	genus Eubacterium fissicatena groupgenus Eubacterium fissicatena group|| id:ebi-a-GCST90016999	Inverse variance weighted	9	-0.045	0.054	0.402	-0.15	0.06	0.956	0.86	1.062	5.147	8	0.742	-0.048	0.036	0.224	0.983
ebi-a-GCST90017000	AITD2	AITD	genus Eubacterium hallii groupgenus Eubacterium hallii group|| id:ebi-a-GCST90017000	Inverse variance weighted (multiplicative random effects)	16	0.016	0.053	0.768	-0.088	0.12	1.016	0.915	1.127	28.953	15	0.016	-0.007	0.009	0.411	0.983
ebi-a-GCST90017000	ebi-a-GCST90018847	Graves' disease || id:ebi-a-GCST90018847	genus Eubacterium hallii groupgenus Eubacterium hallii group|| id:ebi-a-GCST90017000	Inverse variance weighted	16	0.093	0.123	0.45	-0.149	0.335	1.098	0.862	1.398	24.937	15	0.051	0.011	0.021	0.599	0.983
ebi-a-GCST90017000	ebi-a-GCST90018855	Hashimoto thyroiditis || id:ebi-a-GCST90018855	genus Eubacterium hallii groupgenus Eubacterium hallii group|| id:ebi-a-GCST90017000	Inverse variance weighted	16	-0.036	0.079	0.648	-0.191	0.119	0.965	0.826	1.126	17.859	15	0.27	-0.002	0.013	0.887	0.983
ebi-a-GCST90017001	AITD2	AITD	genus Eubacterium nodatum groupgenus Eubacterium nodatum group|| id:ebi-a-GCST90017001	Inverse variance weighted	11	-0.002	0.023	0.936	-0.046	0.043	0.998	0.955	1.044	9.468	10	0.488	0.019	0.015	0.229	0.983
ebi-a-GCST90017001	ebi-a-GCST90018847	Graves' disease || id:ebi-a-GCST90018847	genus Eubacterium nodatum groupgenus Eubacterium nodatum group|| id:ebi-a-GCST90017001	Inverse variance weighted	11	0.019	0.064	0.771	-0.108	0.145	1.019	0.898	1.156	6.076	10	0.809	0.004	0.042	0.924	0.983
ebi-a-GCST90017001	ebi-a-GCST90018855	Hashimoto thyroiditis || id:ebi-a-GCST90018855	genus Eubacterium nodatum groupgenus Eubacterium nodatum group|| id:ebi-a-GCST90017001	Inverse variance weighted	11	-0.018	0.044	0.684	-0.105	0.069	0.982	0.9	1.071	9.552	10	0.481	0.035	0.029	0.258	0.983
ebi-a-GCST90017002	AITD2	AITD	genus Eubacterium oxidoreducens groupgenus Eubacterium oxidoreducens group|| id:ebi-a-GCST90017002	Inverse variance weighted	5	-0.004	0.041	0.933	-0.085	0.078	0.997	0.919	1.081	3.965	4	0.411	-0.011	0.016	0.555	0.983
ebi-a-GCST90017002	ebi-a-GCST90018847	Graves' disease || id:ebi-a-GCST90018847	genus Eubacterium oxidoreducens groupgenus Eubacterium oxidoreducens group|| id:ebi-a-GCST90017002	Inverse variance weighted	5	-0.062	0.129	0.631	-0.315	0.191	0.94	0.73	1.211	6.287	4	0.179	0.051	0.048	0.369	0.983
ebi-a-GCST90017002	ebi-a-GCST90018855	Hashimoto thyroiditis || id:ebi-a-GCST90018855	genus Eubacterium oxidoreducens groupgenus Eubacterium oxidoreducens group|| id:ebi-a-GCST90017002	Inverse variance weighted	5	-0.109	0.08	0.174	-0.266	0.048	0.897	0.766	1.049	1.597	4	0.809	0.021	0.032	0.56	0.983
ebi-a-GCST90017003	AITD2	AITD	genus Eubacterium rectale groupgenus Eubacterium rectale group|| id:ebi-a-GCST90017003	Inverse variance weighted	8	-0.146	0.062	0.018	-0.268	-0.025	0.864	0.765	0.976	2.905	7	0.894	-0.01	0.014	0.521	0.983
ebi-a-GCST90017003	ebi-a-GCST90018847	Graves' disease || id:ebi-a-GCST90018847	genus Eubacterium rectale groupgenus Eubacterium rectale group|| id:ebi-a-GCST90017003	Inverse variance weighted	8	0.365	0.227	0.108	-0.08	0.809	1.44	0.924	2.246	13.09	7	0.07	-0.041	0.048	0.423	0.983
ebi-a-GCST90017003	ebi-a-GCST90018855	Hashimoto thyroiditis || id:ebi-a-GCST90018855	genus Eubacterium rectale groupgenus Eubacterium rectale group|| id:ebi-a-GCST90017003	Inverse variance weighted	8	0.053	0.153	0.73	-0.247	0.352	1.054	0.781	1.422	12.971	7	0.073	-0.027	0.036	0.476	0.983
ebi-a-GCST90017004	AITD2	AITD	genus Eubacterium ruminantium groupgenus Eubacterium ruminantium group|| id:ebi-a-GCST90017004	Inverse variance weighted	18	-0.007	0.031	0.832	-0.068	0.055	0.993	0.934	1.056	19.381	17	0.307	0.002	0.011	0.874	0.983
ebi-a-GCST90017004	ebi-a-GCST90018847	Graves' disease || id:ebi-a-GCST90018847	genus Eubacterium ruminantium groupgenus Eubacterium ruminantium group|| id:ebi-a-GCST90017004	Inverse variance weighted	18	0.007	0.081	0.926	-0.15	0.165	1.008	0.86	1.18	21.996	17	0.185	-0.008	0.028	0.769	0.983
ebi-a-GCST90017004	ebi-a-GCST90018855	Hashimoto thyroiditis || id:ebi-a-GCST90018855	genus Eubacterium ruminantium groupgenus Eubacterium ruminantium group|| id:ebi-a-GCST90017004	Inverse variance weighted	18	0.009	0.049	0.862	-0.088	0.105	1.009	0.916	1.11	14.163	17	0.656	0	0.016	0.975	0.983
ebi-a-GCST90017005	AITD2	AITD	genus Eubacterium ventriosum groupgenus Eubacterium ventriosum group|| id:ebi-a-GCST90017005	Inverse variance weighted (multiplicative random effects)	13	0.007	0.066	0.921	-0.123	0.136	1.007	0.884	1.146	22.39	12	0.033	-0.019	0.021	0.376	0.983
ebi-a-GCST90017005	ebi-a-GCST90018847	Graves' disease || id:ebi-a-GCST90018847	genus Eubacterium ventriosum groupgenus Eubacterium ventriosum group|| id:ebi-a-GCST90017005	Inverse variance weighted	15	-0.041	0.132	0.756	-0.3	0.218	0.96	0.741	1.244	17.576	14	0.227	-0.051	0.046	0.282	0.983
ebi-a-GCST90017005	ebi-a-GCST90018855	Hashimoto thyroiditis || id:ebi-a-GCST90018855	genus Eubacterium ventriosum groupgenus Eubacterium ventriosum group|| id:ebi-a-GCST90017005	Inverse variance weighted	15	-0.061	0.079	0.441	-0.216	0.094	0.941	0.806	1.099	12.139	14	0.595	-0.032	0.026	0.242	0.983
ebi-a-GCST90017006	AITD2	AITD	genus Eubacterium xylanophilum groupgenus Eubacterium xylanophilum group|| id:ebi-a-GCST90017006	Inverse variance weighted	9	0.066	0.049	0.18	-0.03	0.162	1.068	0.97	1.176	8.087	8	0.425	0.017	0.012	0.194	0.983
ebi-a-GCST90017006	ebi-a-GCST90018847	Graves' disease || id:ebi-a-GCST90018847	genus Eubacterium xylanophilum groupgenus Eubacterium xylanophilum group|| id:ebi-a-GCST90017006	Inverse variance weighted	9	0.042	0.153	0.782	-0.258	0.342	1.043	0.773	1.408	9.672	8	0.289	0.042	0.041	0.333	0.983
ebi-a-GCST90017006	ebi-a-GCST90018855	Hashimoto thyroiditis || id:ebi-a-GCST90018855	genus Eubacterium xylanophilum groupgenus Eubacterium xylanophilum group|| id:ebi-a-GCST90017006	Inverse variance weighted (multiplicative random effects)	9	-0.034	0.133	0.797	-0.294	0.226	0.966	0.745	1.254	18.164	8	0.02	0.024	0.034	0.499	0.983
ebi-a-GCST90017007	AITD2	AITD	genus Faecalibacteriumgenus Faecalibacterium|| id:ebi-a-GCST90017007	Inverse variance weighted	9	0.067	0.045	0.138	-0.022	0.157	1.07	0.979	1.17	7.938	8	0.44	0.007	0.008	0.417	0.983
ebi-a-GCST90017007	ebi-a-GCST90018847	Graves' disease || id:ebi-a-GCST90018847	genus Faecalibacteriumgenus Faecalibacterium|| id:ebi-a-GCST90017007	Inverse variance weighted	9	0.247	0.137	0.072	-0.022	0.515	1.28	0.979	1.673	5.563	8	0.696	0.025	0.024	0.34	0.983
ebi-a-GCST90017007	ebi-a-GCST90018855	Hashimoto thyroiditis || id:ebi-a-GCST90018855	genus Faecalibacteriumgenus Faecalibacterium|| id:ebi-a-GCST90017007	Inverse variance weighted	10	-0.013	0.081	0.876	-0.172	0.146	0.987	0.842	1.157	8.415	9	0.493	-0.036	0.016	0.059	0.983
ebi-a-GCST90017008	AITD2	AITD	genus Family XIII AD3011 groupgenus Family XIII AD3011 group|| id:ebi-a-GCST90017008	Inverse variance weighted	12	-0.11	0.044	0.012	-0.197	-0.024	0.895	0.821	0.976	11.05	11	0.439	-0.002	0.017	0.904	0.983
ebi-a-GCST90017008	ebi-a-GCST90018847	Graves' disease || id:ebi-a-GCST90018847	genus Family XIII AD3011 groupgenus Family XIII AD3011 group|| id:ebi-a-GCST90017008	Inverse variance weighted	12	0.117	0.108	0.281	-0.096	0.329	1.124	0.909	1.389	8.178	11	0.697	-0.023	0.042	0.595	0.983
ebi-a-GCST90017008	ebi-a-GCST90018855	Hashimoto thyroiditis || id:ebi-a-GCST90018855	genus Family XIII AD3011 groupgenus Family XIII AD3011 group|| id:ebi-a-GCST90017008	Inverse variance weighted (multiplicative random effects)	13	-0.028	0.117	0.808	-0.258	0.201	0.972	0.773	1.222	24.442	12	0.018	-0.052	0.044	0.257	0.983
ebi-a-GCST90017009	AITD2	AITD	genus Family XIII UCG001genus Family XIII UCG001|| id:ebi-a-GCST90017009	Inverse variance weighted	8	-0.069	0.051	0.179	-0.17	0.032	0.933	0.844	1.032	5.41	7	0.61	-0.004	0.012	0.73	0.983
ebi-a-GCST90017009	ebi-a-GCST90018847	Graves' disease || id:ebi-a-GCST90018847	genus Family XIII UCG001genus Family XIII UCG001|| id:ebi-a-GCST90017009	Inverse variance weighted	8	0.038	0.169	0.82	-0.292	0.369	1.039	0.746	1.447	11.777	7	0.108	-0.011	0.049	0.835	0.983
ebi-a-GCST90017009	ebi-a-GCST90018855	Hashimoto thyroiditis || id:ebi-a-GCST90018855	genus Family XIII UCG001genus Family XIII UCG001|| id:ebi-a-GCST90017009	Inverse variance weighted (multiplicative random effects)	8	0.153	0.144	0.29	-0.13	0.435	1.165	0.878	1.545	16.079	7	0.024	0.025	0.039	0.554	0.983
ebi-a-GCST90017010	AITD2	AITD	genus Flavonifractorgenus Flavonifractor|| id:ebi-a-GCST90017010	Inverse variance weighted	5	0.002	0.086	0.979	-0.166	0.17	1.002	0.847	1.185	8.184	4	0.085	0.021	0.031	0.539	0.983
ebi-a-GCST90017010	ebi-a-GCST90018847	Graves' disease || id:ebi-a-GCST90018847	genus Flavonifractorgenus Flavonifractor|| id:ebi-a-GCST90017010	Inverse variance weighted	5	-0.376	0.184	0.041	-0.737	-0.015	0.687	0.478	0.985	1.568	4	0.815	-0.014	0.065	0.847	0.983
ebi-a-GCST90017010	ebi-a-GCST90018855	Hashimoto thyroiditis || id:ebi-a-GCST90018855	genus Flavonifractorgenus Flavonifractor|| id:ebi-a-GCST90017010	Inverse variance weighted	5	-0.038	0.114	0.74	-0.261	0.185	0.963	0.77	1.204	0.985	4	0.912	0.032	0.037	0.452	0.983
ebi-a-GCST90017011	AITD2	AITD	genus Fusicatenibactergenus Fusicatenibacter|| id:ebi-a-GCST90017011	Inverse variance weighted	16	0.023	0.049	0.639	-0.073	0.119	1.023	0.929	1.127	20.014	15	0.171	-0.023	0.012	0.069	0.983
ebi-a-GCST90017011	ebi-a-GCST90018847	Graves' disease || id:ebi-a-GCST90018847	genus Fusicatenibactergenus Fusicatenibacter|| id:ebi-a-GCST90017011	Inverse variance weighted (multiplicative random effects)	18	0.148	0.146	0.313	-0.139	0.435	1.159	0.87	1.545	28.986	17	0.035	0.044	0.034	0.22	0.983
ebi-a-GCST90017011	ebi-a-GCST90018855	Hashimoto thyroiditis || id:ebi-a-GCST90018855	genus Fusicatenibactergenus Fusicatenibacter|| id:ebi-a-GCST90017011	Inverse variance weighted	18	0.088	0.078	0.259	-0.065	0.241	1.092	0.937	1.272	12.781	17	0.751	-0.028	0.019	0.17	0.983
ebi-a-GCST90017012	AITD2	AITD	genus Gordonibactergenus Gordonibacter|| id:ebi-a-GCST90017012	Inverse variance weighted	12	-0.062	0.025	0.015	-0.112	-0.012	0.94	0.894	0.988	7.777	11	0.733	-0.004	0.016	0.829	0.983
ebi-a-GCST90017012	ebi-a-GCST90018847	Graves' disease || id:ebi-a-GCST90018847	genus Gordonibactergenus Gordonibacter|| id:ebi-a-GCST90017012	Inverse variance weighted	12	0.032	0.067	0.635	-0.099	0.162	1.032	0.906	1.176	11.807	11	0.378	-0.059	0.039	0.155	0.983
ebi-a-GCST90017012	ebi-a-GCST90018855	Hashimoto thyroiditis || id:ebi-a-GCST90018855	genus Gordonibactergenus Gordonibacter|| id:ebi-a-GCST90017012	Inverse variance weighted	12	0.023	0.048	0.629	-0.072	0.118	1.024	0.931	1.126	11.124	11	0.433	0.012	0.03	0.69	0.983
ebi-a-GCST90017013	AITD2	AITD	genus Haemophilusgenus Haemophilus|| id:ebi-a-GCST90017013	Inverse variance weighted	9	0.064	0.036	0.074	-0.006	0.135	1.066	0.994	1.144	7.664	8	0.467	-0.001	0.01	0.897	0.983
ebi-a-GCST90017013	ebi-a-GCST90018847	Graves' disease || id:ebi-a-GCST90018847	genus Haemophilusgenus Haemophilus|| id:ebi-a-GCST90017013	Inverse variance weighted	9	-0.038	0.11	0.728	-0.254	0.178	0.963	0.776	1.194	10.027	8	0.263	-0.026	0.029	0.396	0.983
ebi-a-GCST90017013	ebi-a-GCST90018855	Hashimoto thyroiditis || id:ebi-a-GCST90018855	genus Haemophilusgenus Haemophilus|| id:ebi-a-GCST90017013	Inverse variance weighted	9	-0.017	0.068	0.806	-0.151	0.117	0.983	0.86	1.124	5.891	8	0.659	0.009	0.018	0.619	0.983
ebi-a-GCST90017014	AITD2	AITD	genus Holdemanellagenus Holdemanella|| id:ebi-a-GCST90017014	Inverse variance weighted (multiplicative random effects)	10	0.028	0.054	0.606	-0.078	0.134	1.028	0.925	1.144	21.638	9	0.01	-0.009	0.017	0.598	0.983
ebi-a-GCST90017014	ebi-a-GCST90018847	Graves' disease || id:ebi-a-GCST90018847	genus Holdemanellagenus Holdemanella|| id:ebi-a-GCST90017014	Inverse variance weighted	11	0.175	0.129	0.175	-0.078	0.427	1.191	0.925	1.533	17.968	10	0.056	-0.065	0.046	0.198	0.983
ebi-a-GCST90017014	ebi-a-GCST90018855	Hashimoto thyroiditis || id:ebi-a-GCST90018855	genus Holdemanellagenus Holdemanella|| id:ebi-a-GCST90017014	Inverse variance weighted	11	0.005	0.065	0.943	-0.122	0.132	1.005	0.885	1.141	11.754	10	0.302	-0.052	0.019	0.022	0.843
ebi-a-GCST90017015	AITD2	AITD	genus Holdemaniagenus Holdemania|| id:ebi-a-GCST90017015	Inverse variance weighted	15	-0.036	0.031	0.246	-0.097	0.025	0.965	0.907	1.025	12.678	14	0.552	0	0.009	0.973	0.983
ebi-a-GCST90017015	ebi-a-GCST90018847	Graves' disease || id:ebi-a-GCST90018847	genus Holdemaniagenus Holdemania|| id:ebi-a-GCST90017015	Inverse variance weighted	15	-0.062	0.088	0.484	-0.234	0.111	0.94	0.791	1.117	10.179	14	0.749	0.007	0.026	0.785	0.983
ebi-a-GCST90017015	ebi-a-GCST90018855	Hashimoto thyroiditis || id:ebi-a-GCST90018855	genus Holdemaniagenus Holdemania|| id:ebi-a-GCST90017015	Inverse variance weighted	15	-0.078	0.063	0.214	-0.201	0.045	0.925	0.818	1.046	11.295	14	0.663	-0.006	0.018	0.76	0.983
ebi-a-GCST90017016	AITD2	AITD	genus Howardellagenus Howardella|| id:ebi-a-GCST90017016	Inverse variance weighted	9	-0.001	0.031	0.983	-0.06	0.059	0.999	0.941	1.061	10.554	8	0.228	0.013	0.025	0.622	0.983
ebi-a-GCST90017016	ebi-a-GCST90018847	Graves' disease || id:ebi-a-GCST90018847	genus Howardellagenus Howardella|| id:ebi-a-GCST90017016	Inverse variance weighted	10	0.123	0.069	0.072	-0.011	0.258	1.131	0.989	1.294	6.04	9	0.736	0.01	0.039	0.796	0.983
ebi-a-GCST90017016	ebi-a-GCST90018855	Hashimoto thyroiditis || id:ebi-a-GCST90018855	genus Howardellagenus Howardella|| id:ebi-a-GCST90017016	Inverse variance weighted	10	-0.051	0.057	0.377	-0.163	0.062	0.951	0.849	1.064	13.105	9	0.158	0.003	0.037	0.947	0.983
ebi-a-GCST90017017	AITD2	AITD	genus Hungatellagenus Hungatella|| id:ebi-a-GCST90017017	Inverse variance weighted	5	0.015	0.04	0.712	-0.064	0.094	1.015	0.938	1.099	4.047	4	0.4	0.017	0.041	0.702	0.983
ebi-a-GCST90017017	ebi-a-GCST90018847	Graves' disease || id:ebi-a-GCST90018847	genus Hungatellagenus Hungatella|| id:ebi-a-GCST90017017	Inverse variance weighted	5	-0.175	0.116	0.132	-0.402	0.052	0.84	0.669	1.054	0.545	4	0.969	0.04	0.092	0.696	0.983
ebi-a-GCST90017017	ebi-a-GCST90018855	Hashimoto thyroiditis || id:ebi-a-GCST90018855	genus Hungatellagenus Hungatella|| id:ebi-a-GCST90017017	Inverse variance weighted	5	0.066	0.083	0.425	-0.097	0.23	1.069	0.908	1.258	5.122	4	0.275	0.069	0.064	0.36	0.983
ebi-a-GCST90017018	AITD2	AITD	genus Intestinibactergenus Intestinibacter|| id:ebi-a-GCST90017018	Inverse variance weighted	15	-0.016	0.037	0.666	-0.088	0.056	0.984	0.915	1.058	14.589	14	0.407	0.012	0.009	0.236	0.983
ebi-a-GCST90017018	ebi-a-GCST90018847	Graves' disease || id:ebi-a-GCST90018847	genus Intestinibactergenus Intestinibacter|| id:ebi-a-GCST90017018	Inverse variance weighted	15	0.194	0.124	0.118	-0.049	0.437	1.214	0.952	1.548	21.946	14	0.08	-0.005	0.038	0.888	0.983
ebi-a-GCST90017018	ebi-a-GCST90018855	Hashimoto thyroiditis || id:ebi-a-GCST90018855	genus Intestinibactergenus Intestinibacter|| id:ebi-a-GCST90017018	Inverse variance weighted (multiplicative random effects)	15	0.025	0.092	0.786	-0.155	0.205	1.025	0.857	1.227	24.654	14	0.038	0.067	0.018	0.003	0.255
ebi-a-GCST90017019	AITD2	AITD	genus Intestinimonasgenus Intestinimonas|| id:ebi-a-GCST90017019	Inverse variance weighted	17	0.009	0.033	0.791	-0.056	0.074	1.009	0.945	1.077	13.602	16	0.628	-0.014	0.008	0.084	0.983
ebi-a-GCST90017019	ebi-a-GCST90018847	Graves' disease || id:ebi-a-GCST90018847	genus Intestinimonasgenus Intestinimonas|| id:ebi-a-GCST90017019	Inverse variance weighted	17	0.047	0.083	0.574	-0.116	0.21	1.048	0.89	1.234	15.392	16	0.496	0.012	0.02	0.562	0.983
ebi-a-GCST90017019	ebi-a-GCST90018855	Hashimoto thyroiditis || id:ebi-a-GCST90018855	genus Intestinimonasgenus Intestinimonas|| id:ebi-a-GCST90017019	Inverse variance weighted	17	0.135	0.075	0.072	-0.012	0.283	1.145	0.988	1.326	21.423	16	0.163	0.004	0.018	0.827	0.983
ebi-a-GCST90017020	AITD2	AITD	genus Lachnoclostridiumgenus Lachnoclostridium|| id:ebi-a-GCST90017020	Inverse variance weighted	13	0.022	0.059	0.713	-0.094	0.137	1.022	0.91	1.147	16.755	12	0.159	-0.019	0.013	0.185	0.983
ebi-a-GCST90017020	ebi-a-GCST90018847	Graves' disease || id:ebi-a-GCST90018847	genus Lachnoclostridiumgenus Lachnoclostridium|| id:ebi-a-GCST90017020	Inverse variance weighted	13	0.115	0.119	0.336	-0.119	0.348	1.122	0.888	1.417	11.523	12	0.485	-0.055	0.03	0.099	0.983
ebi-a-GCST90017020	ebi-a-GCST90018855	Hashimoto thyroiditis || id:ebi-a-GCST90018855	genus Lachnoclostridiumgenus Lachnoclostridium|| id:ebi-a-GCST90017020	Inverse variance weighted	13	0.005	0.112	0.962	-0.214	0.225	1.005	0.807	1.252	19.098	12	0.086	-0.018	0.026	0.515	0.983
ebi-a-GCST90017021	AITD2	AITD	genus Lachnospiraceae FCS020 groupgenus Lachnospiraceae FCS020 group|| id:ebi-a-GCST90017021	Inverse variance weighted	12	-0.078	0.054	0.152	-0.185	0.029	0.925	0.832	1.029	18.745	11	0.066	0.023	0.008	0.015	0.81
ebi-a-GCST90017021	ebi-a-GCST90018847	Graves' disease || id:ebi-a-GCST90018847	genus Lachnospiraceae FCS020 groupgenus Lachnospiraceae FCS020 group|| id:ebi-a-GCST90017021	Inverse variance weighted	12	-0.019	0.111	0.865	-0.237	0.199	0.981	0.789	1.221	14.507	11	0.206	0.028	0.018	0.152	0.983
ebi-a-GCST90017021	ebi-a-GCST90018855	Hashimoto thyroiditis || id:ebi-a-GCST90018855	genus Lachnospiraceae FCS020 groupgenus Lachnospiraceae FCS020 group|| id:ebi-a-GCST90017021	Inverse variance weighted	12	-0.035	0.091	0.699	-0.214	0.144	0.965	0.807	1.155	15.091	11	0.178	0.005	0.018	0.808	0.983
ebi-a-GCST90017022	AITD2	AITD	genus Lachnospiraceae NC2004 groupgenus Lachnospiraceae NC2004 group|| id:ebi-a-GCST90017022	Inverse variance weighted	9	-0.009	0.038	0.818	-0.084	0.066	0.991	0.919	1.069	6.287	8	0.615	-0.006	0.018	0.751	0.983
ebi-a-GCST90017022	ebi-a-GCST90018847	Graves' disease || id:ebi-a-GCST90018847	genus Lachnospiraceae NC2004 groupgenus Lachnospiraceae NC2004 group|| id:ebi-a-GCST90017022	Inverse variance weighted	9	0.148	0.092	0.108	-0.033	0.328	1.159	0.968	1.389	4.246	8	0.834	-0.031	0.042	0.489	0.983
ebi-a-GCST90017022	ebi-a-GCST90018855	Hashimoto thyroiditis || id:ebi-a-GCST90018855	genus Lachnospiraceae NC2004 groupgenus Lachnospiraceae NC2004 group|| id:ebi-a-GCST90017022	Inverse variance weighted	9	-0.015	0.065	0.821	-0.143	0.114	0.985	0.867	1.12	3.054	8	0.931	0	0.031	0.998	0.998
ebi-a-GCST90017023	AITD2	AITD	genus Lachnospiraceae ND3007 groupgenus Lachnospiraceae ND3007 group|| id:ebi-a-GCST90017023	Inverse variance weighted	3	-0.013	0.106	0.903	-0.22	0.194	0.987	0.802	1.214	1.376	2	0.503	0.112	0.104	0.477	0.983
ebi-a-GCST90017023	ebi-a-GCST90018847	Graves' disease || id:ebi-a-GCST90018847	genus Lachnospiraceae ND3007 groupgenus Lachnospiraceae ND3007 group|| id:ebi-a-GCST90017023	Inverse variance weighted	3	0.074	0.255	0.773	-0.427	0.574	1.076	0.653	1.775	1.954	2	0.376	-0.334	0.262	0.423	0.983
ebi-a-GCST90017023	ebi-a-GCST90018855	Hashimoto thyroiditis || id:ebi-a-GCST90018855	genus Lachnospiraceae ND3007 groupgenus Lachnospiraceae ND3007 group|| id:ebi-a-GCST90017023	Inverse variance weighted	3	-0.023	0.218	0.915	-0.45	0.403	0.977	0.638	1.497	2.764	2	0.251	-0.161	0.26	0.646	0.983
ebi-a-GCST90017024	AITD2	AITD	genus Lachnospiraceae NK4A136 groupgenus Lachnospiraceae NK4A136 group|| id:ebi-a-GCST90017024	Inverse variance weighted	15	-0.006	0.041	0.877	-0.086	0.074	0.994	0.917	1.076	15.174	14	0.366	-0.009	0.006	0.163	0.983
ebi-a-GCST90017024	ebi-a-GCST90018847	Graves' disease || id:ebi-a-GCST90018847	genus Lachnospiraceae NK4A136 groupgenus Lachnospiraceae NK4A136 group|| id:ebi-a-GCST90017024	Inverse variance weighted	15	0.053	0.11	0.629	-0.162	0.268	1.055	0.85	1.308	16.553	14	0.281	-0.029	0.015	0.079	0.983
ebi-a-GCST90017024	ebi-a-GCST90018855	Hashimoto thyroiditis || id:ebi-a-GCST90018855	genus Lachnospiraceae NK4A136 groupgenus Lachnospiraceae NK4A136 group|| id:ebi-a-GCST90017024	Inverse variance weighted	15	-0.004	0.076	0.955	-0.153	0.144	0.996	0.859	1.155	16.12	14	0.306	-0.002	0.012	0.835	0.983
ebi-a-GCST90017025	AITD2	AITD	genus Lachnospiraceae UCG001genus Lachnospiraceae UCG001|| id:ebi-a-GCST90017025	Inverse variance weighted	12	0.044	0.042	0.298	-0.039	0.127	1.045	0.962	1.135	13.631	11	0.254	0.006	0.017	0.726	0.983
ebi-a-GCST90017025	ebi-a-GCST90018847	Graves' disease || id:ebi-a-GCST90018847	genus Lachnospiraceae UCG001genus Lachnospiraceae UCG001|| id:ebi-a-GCST90017025	Inverse variance weighted	13	0.141	0.099	0.153	-0.053	0.335	1.152	0.949	1.398	10.857	12	0.541	0.074	0.042	0.103	0.983
ebi-a-GCST90017025	ebi-a-GCST90018855	Hashimoto thyroiditis || id:ebi-a-GCST90018855	genus Lachnospiraceae UCG001genus Lachnospiraceae UCG001|| id:ebi-a-GCST90017025	Inverse variance weighted	13	-0.005	0.069	0.941	-0.139	0.129	0.995	0.87	1.138	4.269	12	0.978	0.008	0.026	0.762	0.983
ebi-a-GCST90017026	AITD2	AITD	genus Lachnospiraceae UCG004genus Lachnospiraceae UCG004|| id:ebi-a-GCST90017026	Inverse variance weighted	12	0.013	0.049	0.798	-0.083	0.108	1.013	0.92	1.114	10.073	11	0.524	0.003	0.012	0.788	0.983
ebi-a-GCST90017026	ebi-a-GCST90018847	Graves' disease || id:ebi-a-GCST90018847	genus Lachnospiraceae UCG004genus Lachnospiraceae UCG004|| id:ebi-a-GCST90017026	Inverse variance weighted	12	-0.163	0.129	0.208	-0.417	0.091	0.85	0.659	1.095	8.887	11	0.632	0.005	0.041	0.904	0.983
ebi-a-GCST90017026	ebi-a-GCST90018855	Hashimoto thyroiditis || id:ebi-a-GCST90018855	genus Lachnospiraceae UCG004genus Lachnospiraceae UCG004|| id:ebi-a-GCST90017026	Inverse variance weighted	12	0.082	0.117	0.485	-0.148	0.311	1.085	0.863	1.365	19.146	11	0.059	0.008	0.033	0.817	0.983
ebi-a-GCST90017027	AITD2	AITD	genus Lachnospiraceae UCG008genus Lachnospiraceae UCG008|| id:ebi-a-GCST90017027	Inverse variance weighted	11	0.005	0.032	0.876	-0.057	0.067	1.005	0.944	1.07	3.496	10	0.967	-0.004	0.017	0.809	0.983
ebi-a-GCST90017027	ebi-a-GCST90018847	Graves' disease || id:ebi-a-GCST90018847	genus Lachnospiraceae UCG008genus Lachnospiraceae UCG008|| id:ebi-a-GCST90017027	Inverse variance weighted	11	0.034	0.086	0.689	-0.134	0.203	1.035	0.875	1.224	8.422	10	0.588	-0.012	0.053	0.823	0.983
ebi-a-GCST90017027	ebi-a-GCST90018855	Hashimoto thyroiditis || id:ebi-a-GCST90018855	genus Lachnospiraceae UCG008genus Lachnospiraceae UCG008|| id:ebi-a-GCST90017027	Inverse variance weighted	11	-0.045	0.07	0.52	-0.183	0.093	0.956	0.832	1.097	12.947	10	0.227	0.061	0.034	0.11	0.983
ebi-a-GCST90017028	AITD2	AITD	genus Lachnospiraceae UCG010genus Lachnospiraceae UCG010|| id:ebi-a-GCST90017028	Inverse variance weighted	9	0.113	0.047	0.016	0.021	0.205	1.119	1.021	1.227	5.029	8	0.754	-0.005	0.01	0.655	0.983
ebi-a-GCST90017028	ebi-a-GCST90018847	Graves' disease || id:ebi-a-GCST90018847	genus Lachnospiraceae UCG010genus Lachnospiraceae UCG010|| id:ebi-a-GCST90017028	Inverse variance weighted	10	0.052	0.123	0.671	-0.189	0.293	1.054	0.828	1.34	6.11	9	0.729	0.007	0.027	0.802	0.983
ebi-a-GCST90017028	ebi-a-GCST90018855	Hashimoto thyroiditis || id:ebi-a-GCST90018855	genus Lachnospiraceae UCG010genus Lachnospiraceae UCG010|| id:ebi-a-GCST90017028	Inverse variance weighted	10	0.061	0.092	0.503	-0.118	0.241	1.063	0.888	1.273	8.888	9	0.448	0.029	0.021	0.204	0.983
ebi-a-GCST90017030	AITD2	AITD	genus Lactobacillusgenus Lactobacillus|| id:ebi-a-GCST90017030	Inverse variance weighted	10	0.035	0.034	0.313	-0.033	0.102	1.035	0.968	1.107	7.941	9	0.54	0.021	0.011	0.084	0.983
ebi-a-GCST90017030	ebi-a-GCST90018847	Graves' disease || id:ebi-a-GCST90018847	genus Lactobacillusgenus Lactobacillus|| id:ebi-a-GCST90017030	Inverse variance weighted	10	-0.048	0.109	0.658	-0.262	0.165	0.953	0.77	1.18	13.865	9	0.127	0.047	0.033	0.187	0.983
ebi-a-GCST90017030	ebi-a-GCST90018855	Hashimoto thyroiditis || id:ebi-a-GCST90018855	genus Lactobacillusgenus Lactobacillus|| id:ebi-a-GCST90017030	Inverse variance weighted	10	0.014	0.063	0.826	-0.11	0.138	1.014	0.896	1.148	5.412	9	0.797	0.003	0.019	0.862	0.983
ebi-a-GCST90017031	AITD2	AITD	genus Lactococcusgenus Lactococcus|| id:ebi-a-GCST90017031	Inverse variance weighted (multiplicative random effects)	8	-0.043	0.047	0.359	-0.135	0.049	0.958	0.874	1.05	16.561	7	0.02	-0.024	0.029	0.434	0.983
ebi-a-GCST90017031	ebi-a-GCST90018847	Graves' disease || id:ebi-a-GCST90018847	genus Lactococcusgenus Lactococcus|| id:ebi-a-GCST90017031	Inverse variance weighted	9	-0.082	0.083	0.319	-0.245	0.08	0.921	0.783	1.083	13.339	8	0.101	-0.045	0.049	0.394	0.983
ebi-a-GCST90017031	ebi-a-GCST90018855	Hashimoto thyroiditis || id:ebi-a-GCST90018855	genus Lactococcusgenus Lactococcus|| id:ebi-a-GCST90017031	Inverse variance weighted	9	0.049	0.053	0.358	-0.055	0.152	1.05	0.946	1.165	5.975	8	0.65	-0.025	0.031	0.449	0.983
ebi-a-GCST90017032	AITD2	AITD	genus Marvinbryantiagenus Marvinbryantia|| id:ebi-a-GCST90017032	Inverse variance weighted	10	0.091	0.046	0.05	0	0.181	1.095	1	1.199	7.562	9	0.579	-0.022	0.015	0.202	0.983
ebi-a-GCST90017032	ebi-a-GCST90018847	Graves' disease || id:ebi-a-GCST90018847	genus Marvinbryantiagenus Marvinbryantia|| id:ebi-a-GCST90017032	Inverse variance weighted	10	0.052	0.178	0.77	-0.297	0.401	1.054	0.743	1.494	16.532	9	0.057	0.007	0.068	0.916	0.983
ebi-a-GCST90017032	ebi-a-GCST90018855	Hashimoto thyroiditis || id:ebi-a-GCST90018855	genus Marvinbryantiagenus Marvinbryantia|| id:ebi-a-GCST90017032	Inverse variance weighted	10	0.011	0.089	0.904	-0.164	0.185	1.011	0.849	1.204	4.304	9	0.89	-0.02	0.03	0.533	0.983
ebi-a-GCST90017033	AITD2	AITD	genus Methanobrevibactergenus Methanobrevibacter|| id:ebi-a-GCST90017033	Inverse variance weighted	6	-0.065	0.034	0.056	-0.132	0.002	0.937	0.876	1.002	2.532	5	0.772	0.016	0.019	0.441	0.983
ebi-a-GCST90017033	ebi-a-GCST90018847	Graves' disease || id:ebi-a-GCST90018847	genus Methanobrevibactergenus Methanobrevibacter|| id:ebi-a-GCST90017033	Inverse variance weighted	6	-0.064	0.094	0.498	-0.248	0.121	0.938	0.78	1.128	5.871	5	0.319	0.077	0.047	0.172	0.983
ebi-a-GCST90017033	ebi-a-GCST90018855	Hashimoto thyroiditis || id:ebi-a-GCST90018855	genus Methanobrevibactergenus Methanobrevibacter|| id:ebi-a-GCST90017033	Inverse variance weighted (multiplicative random effects)	6	0.047	0.104	0.65	-0.156	0.251	1.048	0.855	1.285	12.615	5	0.027	0.026	0.061	0.694	0.983
ebi-a-GCST90017034	AITD2	AITD	genus Odoribactergenus Odoribacter|| id:ebi-a-GCST90017034	Inverse variance weighted	7	0.023	0.082	0.78	-0.138	0.184	1.023	0.871	1.202	10.918	6	0.091	0.032	0.016	0.097	0.983
ebi-a-GCST90017034	ebi-a-GCST90018847	Graves' disease || id:ebi-a-GCST90018847	genus Odoribactergenus Odoribacter|| id:ebi-a-GCST90017034	Inverse variance weighted	7	0.17	0.249	0.495	-0.318	0.658	1.185	0.728	1.931	11.716	6	0.069	-0.026	0.067	0.717	0.983
ebi-a-GCST90017034	ebi-a-GCST90018855	Hashimoto thyroiditis || id:ebi-a-GCST90018855	genus Odoribactergenus Odoribacter|| id:ebi-a-GCST90017034	Inverse variance weighted	7	-0.054	0.111	0.627	-0.271	0.164	0.948	0.762	1.178	5.632	6	0.466	0.033	0.026	0.253	0.983
ebi-a-GCST90017035	AITD2	AITD	genus Olsenellagenus Olsenella|| id:ebi-a-GCST90017035	Inverse variance weighted	10	-0.022	0.028	0.423	-0.077	0.032	0.978	0.926	1.033	5.33	9	0.805	-0.015	0.014	0.288	0.983
ebi-a-GCST90017035	ebi-a-GCST90018847	Graves' disease || id:ebi-a-GCST90018847	genus Olsenellagenus Olsenella|| id:ebi-a-GCST90017035	Inverse variance weighted	11	-0.066	0.097	0.497	-0.257	0.124	0.936	0.774	1.133	17.446	10	0.065	-0.018	0.052	0.74	0.983
ebi-a-GCST90017035	ebi-a-GCST90018855	Hashimoto thyroiditis || id:ebi-a-GCST90018855	genus Olsenellagenus Olsenella|| id:ebi-a-GCST90017035	Inverse variance weighted	11	-0.004	0.047	0.924	-0.096	0.087	0.996	0.908	1.091	7.826	10	0.646	-0.002	0.021	0.928	0.983
ebi-a-GCST90017036	AITD2	AITD	genus Oscillibactergenus Oscillibacter|| id:ebi-a-GCST90017036	Inverse variance weighted (multiplicative random effects)	14	-0.031	0.045	0.488	-0.119	0.057	0.969	0.888	1.059	24.354	13	0.028	-0.032	0.012	0.021	0.843
ebi-a-GCST90017036	ebi-a-GCST90018847	Graves' disease || id:ebi-a-GCST90018847	genus Oscillibactergenus Oscillibacter|| id:ebi-a-GCST90017036	Inverse variance weighted	14	-0.047	0.101	0.638	-0.245	0.15	0.954	0.783	1.162	15.019	13	0.306	0.025	0.039	0.538	0.983
ebi-a-GCST90017036	ebi-a-GCST90018855	Hashimoto thyroiditis || id:ebi-a-GCST90018855	genus Oscillibactergenus Oscillibacter|| id:ebi-a-GCST90017036	Inverse variance weighted	14	-0.034	0.07	0.627	-0.17	0.103	0.967	0.843	1.108	15.839	13	0.258	-0.005	0.026	0.865	0.983
ebi-a-GCST90017037	AITD2	AITD	genus Oscillospiragenus Oscillospira|| id:ebi-a-GCST90017037	Inverse variance weighted	8	-0.106	0.048	0.029	-0.2	-0.011	0.9	0.818	0.989	4.029	7	0.776	0.01	0.02	0.614	0.983
ebi-a-GCST90017037	ebi-a-GCST90018847	Graves' disease || id:ebi-a-GCST90018847	genus Oscillospiragenus Oscillospira|| id:ebi-a-GCST90017037	Inverse variance weighted	8	0.013	0.171	0.941	-0.322	0.348	1.013	0.724	1.416	10.211	7	0.177	0.07	0.07	0.353	0.983
ebi-a-GCST90017037	ebi-a-GCST90018855	Hashimoto thyroiditis || id:ebi-a-GCST90018855	genus Oscillospiragenus Oscillospira|| id:ebi-a-GCST90017037	Inverse variance weighted	8	0.069	0.124	0.577	-0.173	0.311	1.071	0.841	1.365	13.914	7	0.053	-0.011	0.054	0.839	0.983
ebi-a-GCST90017038	AITD2	AITD	genus Oxalobactergenus Oxalobacter|| id:ebi-a-GCST90017038	Inverse variance weighted	11	0.044	0.027	0.103	-0.009	0.098	1.045	0.991	1.103	11.024	10	0.356	-0.014	0.019	0.488	0.983
ebi-a-GCST90017038	ebi-a-GCST90018847	Graves' disease || id:ebi-a-GCST90018847	genus Oxalobactergenus Oxalobacter|| id:ebi-a-GCST90017038	Inverse variance weighted	11	0.049	0.076	0.521	-0.1	0.197	1.05	0.905	1.218	10.445	10	0.402	-0.095	0.055	0.118	0.983
ebi-a-GCST90017038	ebi-a-GCST90018855	Hashimoto thyroiditis || id:ebi-a-GCST90018855	genus Oxalobactergenus Oxalobacter|| id:ebi-a-GCST90017038	Inverse variance weighted	11	0.02	0.049	0.685	-0.076	0.115	1.02	0.927	1.122	3.909	10	0.951	-0.003	0.034	0.934	0.983
ebi-a-GCST90017039	AITD2	AITD	genus Parabacteroidesgenus Parabacteroides|| id:ebi-a-GCST90017039	Inverse variance weighted	6	0.047	0.069	0.494	-0.088	0.183	1.048	0.916	1.201	4.497	5	0.48	-0.02	0.02	0.368	0.983
ebi-a-GCST90017039	ebi-a-GCST90018847	Graves' disease || id:ebi-a-GCST90018847	genus Parabacteroidesgenus Parabacteroides|| id:ebi-a-GCST90017039	Inverse variance weighted (multiplicative random effects)	6	0.138	0.344	0.688	-0.535	0.812	1.148	0.585	2.252	12.884	5	0.024	-0.138	0.135	0.364	0.983
ebi-a-GCST90017039	ebi-a-GCST90018855	Hashimoto thyroiditis || id:ebi-a-GCST90018855	genus Parabacteroidesgenus Parabacteroides|| id:ebi-a-GCST90017039	Inverse variance weighted (multiplicative random effects)	6	0.139	0.207	0.502	-0.267	0.546	1.149	0.765	1.726	11.405	5	0.044	-0.088	0.108	0.46	0.983
ebi-a-GCST90017040	AITD2	AITD	genus Paraprevotellagenus Paraprevotella|| id:ebi-a-GCST90017040	Inverse variance weighted	13	-0.015	0.034	0.658	-0.081	0.051	0.985	0.922	1.052	15.535	12	0.213	0.004	0.013	0.757	0.983
ebi-a-GCST90017040	ebi-a-GCST90018847	Graves' disease || id:ebi-a-GCST90018847	genus Paraprevotellagenus Paraprevotella|| id:ebi-a-GCST90017040	Inverse variance weighted	13	0.014	0.097	0.886	-0.177	0.205	1.014	0.838	1.227	19.06	12	0.087	-0.034	0.043	0.442	0.983
ebi-a-GCST90017040	ebi-a-GCST90018855	Hashimoto thyroiditis || id:ebi-a-GCST90018855	genus Paraprevotellagenus Paraprevotella|| id:ebi-a-GCST90017040	Inverse variance weighted	13	0.007	0.054	0.899	-0.099	0.113	1.007	0.906	1.12	7.717	12	0.807	-0.001	0.022	0.972	0.983
ebi-a-GCST90017041	AITD2	AITD	genus Parasutterellagenus Parasutterella|| id:ebi-a-GCST90017041	Inverse variance weighted	15	0.019	0.04	0.625	-0.058	0.097	1.02	0.943	1.102	17.561	14	0.228	0	0.01	0.973	0.983
ebi-a-GCST90017041	ebi-a-GCST90018847	Graves' disease || id:ebi-a-GCST90018847	genus Parasutterellagenus Parasutterella|| id:ebi-a-GCST90017041	Inverse variance weighted	15	-0.048	0.092	0.604	-0.227	0.132	0.954	0.797	1.141	9.298	14	0.812	0.034	0.023	0.157	0.983
ebi-a-GCST90017041	ebi-a-GCST90018855	Hashimoto thyroiditis || id:ebi-a-GCST90018855	genus Parasutterellagenus Parasutterella|| id:ebi-a-GCST90017041	Inverse variance weighted	15	-0.063	0.077	0.412	-0.215	0.088	0.939	0.807	1.092	20.227	14	0.123	0.003	0.018	0.876	0.983
ebi-a-GCST90017042	AITD2	AITD	genus Peptococcusgenus Peptococcus|| id:ebi-a-GCST90017042	Inverse variance weighted	11	-0.013	0.035	0.698	-0.081	0.054	0.987	0.922	1.056	13.494	10	0.197	-0.021	0.02	0.312	0.983
ebi-a-GCST90017042	ebi-a-GCST90018847	Graves' disease || id:ebi-a-GCST90018847	genus Peptococcusgenus Peptococcus|| id:ebi-a-GCST90017042	Inverse variance weighted	12	-0.009	0.09	0.921	-0.185	0.167	0.991	0.831	1.182	13.839	11	0.242	0.079	0.04	0.076	0.983
ebi-a-GCST90017042	ebi-a-GCST90018855	Hashimoto thyroiditis || id:ebi-a-GCST90018855	genus Peptococcusgenus Peptococcus|| id:ebi-a-GCST90017042	Inverse variance weighted	12	-0.009	0.053	0.869	-0.113	0.096	0.991	0.893	1.1	11.604	11	0.394	-0.011	0.028	0.704	0.983
ebi-a-GCST90017043	AITD2	AITD	genus Phascolarctobacteriumgenus Phascolarctobacterium|| id:ebi-a-GCST90017043	Inverse variance weighted	9	0.06	0.046	0.19	-0.03	0.149	1.062	0.971	1.161	4.59	8	0.8	-0.028	0.019	0.177	0.983
ebi-a-GCST90017043	ebi-a-GCST90018847	Graves' disease || id:ebi-a-GCST90018847	genus Phascolarctobacteriumgenus Phascolarctobacterium|| id:ebi-a-GCST90017043	Inverse variance weighted	9	0.034	0.133	0.799	-0.227	0.295	1.035	0.797	1.343	3.104	8	0.928	-0.018	0.055	0.758	0.983
ebi-a-GCST90017043	ebi-a-GCST90018855	Hashimoto thyroiditis || id:ebi-a-GCST90018855	genus Phascolarctobacteriumgenus Phascolarctobacterium|| id:ebi-a-GCST90017043	Inverse variance weighted	9	-0.104	0.095	0.278	-0.291	0.083	0.902	0.748	1.087	6.242	8	0.62	0.005	0.039	0.905	0.983
ebi-a-GCST90017044	AITD2	AITD	genus Prevotella7genus Prevotella7|| id:ebi-a-GCST90017044	Inverse variance weighted (multiplicative random effects)	10	-0.044	0.044	0.308	-0.13	0.041	0.957	0.878	1.042	24.002	9	0.004	-0.078	0.024	0.013	0.789
ebi-a-GCST90017044	ebi-a-GCST90018847	Graves' disease || id:ebi-a-GCST90018847	genus Prevotella7genus Prevotella7|| id:ebi-a-GCST90017044	Inverse variance weighted	11	-0.055	0.061	0.367	-0.176	0.065	0.946	0.839	1.067	8.389	10	0.591	-0.015	0.058	0.807	0.983
ebi-a-GCST90017044	ebi-a-GCST90018855	Hashimoto thyroiditis || id:ebi-a-GCST90018855	genus Prevotella7genus Prevotella7|| id:ebi-a-GCST90017044	Inverse variance weighted	11	-0.111	0.05	0.028	-0.21	-0.012	0.895	0.811	0.988	12.169	10	0.274	0.008	0.044	0.857	0.983
ebi-a-GCST90017045	AITD2	AITD	genus Prevotella9genus Prevotella9|| id:ebi-a-GCST90017045	Inverse variance weighted	14	-0.062	0.034	0.063	-0.128	0.003	0.94	0.88	1.003	12.214	13	0.51	0.003	0.01	0.76	0.983
ebi-a-GCST90017045	ebi-a-GCST90018847	Graves' disease || id:ebi-a-GCST90018847	genus Prevotella9genus Prevotella9|| id:ebi-a-GCST90017045	Inverse variance weighted	15	-0.132	0.097	0.17	-0.322	0.057	0.876	0.725	1.058	13.403	14	0.495	-0.003	0.031	0.919	0.983
ebi-a-GCST90017045	ebi-a-GCST90018855	Hashimoto thyroiditis || id:ebi-a-GCST90018855	genus Prevotella9genus Prevotella9|| id:ebi-a-GCST90017045	Inverse variance weighted	15	-0.074	0.07	0.286	-0.211	0.062	0.928	0.81	1.064	18.864	14	0.17	-0.01	0.021	0.651	0.983
ebi-a-GCST90017046	AITD2	AITD	genus Rikenellaceae RC9 gut groupgenus Rikenellaceae RC9 gut group|| id:ebi-a-GCST90017046	Inverse variance weighted (multiplicative random effects)	10	-0.032	0.041	0.434	-0.112	0.048	0.968	0.894	1.049	22.294	9	0.008	-0.008	0.04	0.835	0.983
ebi-a-GCST90017046	ebi-a-GCST90018847	Graves' disease || id:ebi-a-GCST90018847	genus Rikenellaceae RC9 gut groupgenus Rikenellaceae RC9 gut group|| id:ebi-a-GCST90017046	Inverse variance weighted	11	0.041	0.064	0.522	-0.085	0.167	1.042	0.919	1.182	6.237	10	0.795	-0.011	0.058	0.856	0.983
ebi-a-GCST90017046	ebi-a-GCST90018855	Hashimoto thyroiditis || id:ebi-a-GCST90018855	genus Rikenellaceae RC9 gut groupgenus Rikenellaceae RC9 gut group|| id:ebi-a-GCST90017046	Inverse variance weighted	11	0.039	0.044	0.376	-0.048	0.126	1.04	0.953	1.135	7.769	10	0.651	0.044	0.039	0.283	0.983
ebi-a-GCST90017047	AITD2	AITD	genus Romboutsiagenus Romboutsia|| id:ebi-a-GCST90017047	Inverse variance weighted	13	-0.034	0.053	0.525	-0.138	0.071	0.967	0.871	1.073	20.708	12	0.055	0.003	0.012	0.8	0.983
ebi-a-GCST90017047	ebi-a-GCST90018847	Graves' disease || id:ebi-a-GCST90018847	genus Romboutsiagenus Romboutsia|| id:ebi-a-GCST90017047	Inverse variance weighted	13	-0.172	0.109	0.115	-0.385	0.042	0.842	0.681	1.043	9.265	12	0.68	-0.006	0.026	0.823	0.983
ebi-a-GCST90017047	ebi-a-GCST90018855	Hashimoto thyroiditis || id:ebi-a-GCST90018855	genus Romboutsiagenus Romboutsia|| id:ebi-a-GCST90017047	Inverse variance weighted	13	-0.032	0.091	0.723	-0.211	0.146	0.968	0.81	1.158	15.765	12	0.202	-0.046	0.019	0.034	0.977
ebi-a-GCST90017048	AITD2	AITD	genus Roseburiagenus Roseburia|| id:ebi-a-GCST90017048	Inverse variance weighted	13	-0.049	0.048	0.312	-0.143	0.046	0.952	0.867	1.047	10.707	12	0.554	-0.007	0.01	0.515	0.983
ebi-a-GCST90017048	ebi-a-GCST90018847	Graves' disease || id:ebi-a-GCST90018847	genus Roseburiagenus Roseburia|| id:ebi-a-GCST90017048	Inverse variance weighted	13	0.014	0.128	0.916	-0.238	0.265	1.014	0.789	1.303	12.006	12	0.445	0.058	0.032	0.095	0.983
ebi-a-GCST90017048	ebi-a-GCST90018855	Hashimoto thyroiditis || id:ebi-a-GCST90018855	genus Roseburiagenus Roseburia|| id:ebi-a-GCST90017048	Inverse variance weighted	13	-0.158	0.091	0.082	-0.336	0.02	0.854	0.715	1.02	6.665	12	0.879	0.025	0.02	0.247	0.983
ebi-a-GCST90017049	AITD2	AITD	genus Ruminiclostridium5genus Ruminiclostridium5|| id:ebi-a-GCST90017049	Inverse variance weighted	11	0.148	0.054	0.006	0.041	0.254	1.159	1.042	1.289	9.275	10	0.506	0.011	0.014	0.441	0.983
ebi-a-GCST90017049	ebi-a-GCST90018847	Graves' disease || id:ebi-a-GCST90018847	genus Ruminiclostridium5genus Ruminiclostridium5|| id:ebi-a-GCST90017049	Inverse variance weighted	11	0.301	0.156	0.054	-0.005	0.608	1.352	0.995	1.837	16.478	10	0.087	0.081	0.032	0.033	0.977
ebi-a-GCST90017049	ebi-a-GCST90018855	Hashimoto thyroiditis || id:ebi-a-GCST90018855	genus Ruminiclostridium5genus Ruminiclostridium5|| id:ebi-a-GCST90017049	Inverse variance weighted	11	0.136	0.107	0.204	-0.074	0.345	1.145	0.929	1.412	12.304	10	0.265	0.028	0.028	0.35	0.983
ebi-a-GCST90017050	AITD2	AITD	genus Ruminiclostridium6genus Ruminiclostridium6|| id:ebi-a-GCST90017050	Inverse variance weighted (multiplicative random effects)	16	0.019	0.048	0.685	-0.074	0.113	1.02	0.929	1.119	25.29	15	0.046	0.023	0.009	0.025	0.869
ebi-a-GCST90017050	ebi-a-GCST90018847	Graves' disease || id:ebi-a-GCST90018847	genus Ruminiclostridium6genus Ruminiclostridium6|| id:ebi-a-GCST90017050	Inverse variance weighted	15	0.086	0.107	0.423	-0.124	0.295	1.09	0.884	1.344	15.539	14	0.342	-0.01	0.027	0.711	0.983
ebi-a-GCST90017050	ebi-a-GCST90018855	Hashimoto thyroiditis || id:ebi-a-GCST90018855	genus Ruminiclostridium6genus Ruminiclostridium6|| id:ebi-a-GCST90017050	Inverse variance weighted	15	-0.014	0.09	0.877	-0.19	0.162	0.986	0.827	1.176	19.007	14	0.165	0.007	0.02	0.742	0.983
ebi-a-GCST90017051	AITD2	AITD	genus Ruminiclostridium9genus Ruminiclostridium9|| id:ebi-a-GCST90017051	Inverse variance weighted	8	-0.035	0.073	0.632	-0.178	0.108	0.966	0.837	1.114	9.34	7	0.229	-0.01	0.023	0.673	0.983
ebi-a-GCST90017051	ebi-a-GCST90018847	Graves' disease || id:ebi-a-GCST90018847	genus Ruminiclostridium9genus Ruminiclostridium9|| id:ebi-a-GCST90017051	Inverse variance weighted	9	-0.134	0.15	0.373	-0.429	0.161	0.875	0.651	1.174	5.997	8	0.648	0.007	0.042	0.871	0.983
ebi-a-GCST90017051	ebi-a-GCST90018855	Hashimoto thyroiditis || id:ebi-a-GCST90018855	genus Ruminiclostridium9genus Ruminiclostridium9|| id:ebi-a-GCST90017051	Inverse variance weighted	9	0.026	0.159	0.87	-0.286	0.338	1.026	0.752	1.402	13.715	8	0.09	-0.001	0.05	0.985	0.988
ebi-a-GCST90017052	AITD2	AITD	genus Ruminococcaceae NK4A214 groupgenus Ruminococcaceae NK4A214 group|| id:ebi-a-GCST90017052	Inverse variance weighted	12	0.127	0.048	0.008	0.032	0.221	1.135	1.033	1.247	4.946	11	0.934	0.01	0.012	0.434	0.983
ebi-a-GCST90017052	ebi-a-GCST90018847	Graves' disease || id:ebi-a-GCST90018847	genus Ruminococcaceae NK4A214 groupgenus Ruminococcaceae NK4A214 group|| id:ebi-a-GCST90017052	Inverse variance weighted	13	-0.016	0.114	0.892	-0.24	0.209	0.985	0.787	1.232	4.095	12	0.982	-0.01	0.03	0.757	0.983
ebi-a-GCST90017052	ebi-a-GCST90018855	Hashimoto thyroiditis || id:ebi-a-GCST90018855	genus Ruminococcaceae NK4A214 groupgenus Ruminococcaceae NK4A214 group|| id:ebi-a-GCST90017052	Inverse variance weighted	13	0.098	0.083	0.235	-0.064	0.26	1.103	0.938	1.298	7.976	12	0.787	-0.006	0.02	0.787	0.983
ebi-a-GCST90017053	AITD2	AITD	genus Ruminococcaceae UCG002genus Ruminococcaceae UCG002|| id:ebi-a-GCST90017053	Inverse variance weighted	22	-0.022	0.035	0.531	-0.091	0.047	0.978	0.913	1.048	11.186	21	0.959	-0.001	0.007	0.853	0.983
ebi-a-GCST90017053	ebi-a-GCST90018847	Graves' disease || id:ebi-a-GCST90018847	genus Ruminococcaceae UCG002genus Ruminococcaceae UCG002|| id:ebi-a-GCST90017053	Inverse variance weighted	22	0.051	0.087	0.56	-0.12	0.222	1.052	0.887	1.249	18.098	21	0.643	-0.017	0.018	0.378	0.983
ebi-a-GCST90017053	ebi-a-GCST90018855	Hashimoto thyroiditis || id:ebi-a-GCST90018855	genus Ruminococcaceae UCG002genus Ruminococcaceae UCG002|| id:ebi-a-GCST90017053	Inverse variance weighted (multiplicative random effects)	22	-0.004	0.086	0.966	-0.173	0.166	0.996	0.841	1.18	36.067	21	0.021	0.012	0.017	0.484	0.983
ebi-a-GCST90017054	AITD2	AITD	genus Ruminococcaceae UCG003genus Ruminococcaceae UCG003|| id:ebi-a-GCST90017054	Inverse variance weighted (multiplicative random effects)	12	0.013	0.067	0.846	-0.118	0.144	1.013	0.889	1.155	24.351	11	0.011	0.012	0.016	0.469	0.983
ebi-a-GCST90017054	ebi-a-GCST90018847	Graves' disease || id:ebi-a-GCST90018847	genus Ruminococcaceae UCG003genus Ruminococcaceae UCG003|| id:ebi-a-GCST90017054	Inverse variance weighted	12	0.108	0.106	0.309	-0.1	0.316	1.114	0.905	1.372	7.833	11	0.728	0.007	0.024	0.784	0.983
ebi-a-GCST90017054	ebi-a-GCST90018855	Hashimoto thyroiditis || id:ebi-a-GCST90018855	genus Ruminococcaceae UCG003genus Ruminococcaceae UCG003|| id:ebi-a-GCST90017054	Inverse variance weighted	12	0.072	0.08	0.364	-0.084	0.228	1.075	0.92	1.257	5.398	11	0.91	-0.015	0.019	0.46	0.983
ebi-a-GCST90017055	AITD2	AITD	genus Ruminococcaceae UCG004genus Ruminococcaceae UCG004|| id:ebi-a-GCST90017055	Inverse variance weighted	11	0.045	0.045	0.317	-0.043	0.133	1.046	0.958	1.142	8.506	10	0.58	0.014	0.022	0.55	0.983
ebi-a-GCST90017055	ebi-a-GCST90018847	Graves' disease || id:ebi-a-GCST90018847	genus Ruminococcaceae UCG004genus Ruminococcaceae UCG004|| id:ebi-a-GCST90017055	Inverse variance weighted	11	0.009	0.116	0.94	-0.219	0.237	1.009	0.803	1.267	12.494	10	0.253	0.041	0.059	0.502	0.983
ebi-a-GCST90017055	ebi-a-GCST90018855	Hashimoto thyroiditis || id:ebi-a-GCST90018855	genus Ruminococcaceae UCG004genus Ruminococcaceae UCG004|| id:ebi-a-GCST90017055	Inverse variance weighted (multiplicative random effects)	11	-0.148	0.111	0.185	-0.366	0.071	0.863	0.694	1.073	23.455	10	0.009	-0.044	0.053	0.431	0.983
ebi-a-GCST90017056	AITD2	AITD	genus Ruminococcaceae UCG005genus Ruminococcaceae UCG005|| id:ebi-a-GCST90017056	Inverse variance weighted (multiplicative random effects)	12	0.012	0.066	0.858	-0.118	0.142	1.012	0.888	1.153	23.169	11	0.017	0.017	0.016	0.304	0.983
ebi-a-GCST90017056	ebi-a-GCST90018847	Graves' disease || id:ebi-a-GCST90018847	genus Ruminococcaceae UCG005genus Ruminococcaceae UCG005|| id:ebi-a-GCST90017056	Inverse variance weighted	14	-0.154	0.106	0.145	-0.362	0.053	0.857	0.696	1.055	12.169	13	0.514	-0.031	0.026	0.261	0.983
ebi-a-GCST90017056	ebi-a-GCST90018855	Hashimoto thyroiditis || id:ebi-a-GCST90018855	genus Ruminococcaceae UCG005genus Ruminococcaceae UCG005|| id:ebi-a-GCST90017056	Inverse variance weighted	14	0.099	0.095	0.298	-0.087	0.285	1.104	0.916	1.33	21.106	13	0.071	0.015	0.022	0.515	0.983
ebi-a-GCST90017057	AITD2	AITD	genus Ruminococcaceae UCG009genus Ruminococcaceae UCG009|| id:ebi-a-GCST90017057	Inverse variance weighted	11	0.033	0.035	0.345	-0.035	0.101	1.033	0.965	1.106	5.602	10	0.848	0.011	0.014	0.442	0.983
ebi-a-GCST90017057	ebi-a-GCST90018847	Graves' disease || id:ebi-a-GCST90018847	genus Ruminococcaceae UCG009genus Ruminococcaceae UCG009|| id:ebi-a-GCST90017057	Inverse variance weighted	12	0.038	0.09	0.676	-0.139	0.215	1.039	0.87	1.24	12.92	11	0.299	-0.05	0.039	0.233	0.983
ebi-a-GCST90017057	ebi-a-GCST90018855	Hashimoto thyroiditis || id:ebi-a-GCST90018855	genus Ruminococcaceae UCG009genus Ruminococcaceae UCG009|| id:ebi-a-GCST90017057	Inverse variance weighted	12	0.031	0.06	0.612	-0.088	0.149	1.031	0.916	1.161	4.467	11	0.954	0.006	0.024	0.804	0.983
ebi-a-GCST90017058	AITD2	AITD	genus Ruminococcaceae UCG010genus Ruminococcaceae UCG010|| id:ebi-a-GCST90017058	Inverse variance weighted	6	-0.109	0.078	0.161	-0.262	0.043	0.897	0.77	1.044	8.623	5	0.125	-0.022	0.016	0.252	0.983
ebi-a-GCST90017058	ebi-a-GCST90018847	Graves' disease || id:ebi-a-GCST90018847	genus Ruminococcaceae UCG010genus Ruminococcaceae UCG010|| id:ebi-a-GCST90017058	Inverse variance weighted	5	0.169	0.182	0.353	-0.187	0.525	1.184	0.829	1.69	1.708	4	0.789	-0.017	0.042	0.712	0.983
ebi-a-GCST90017058	ebi-a-GCST90018855	Hashimoto thyroiditis || id:ebi-a-GCST90018855	genus Ruminococcaceae UCG010genus Ruminococcaceae UCG010|| id:ebi-a-GCST90017058	Inverse variance weighted	6	0.09	0.106	0.399	-0.119	0.298	1.094	0.888	1.348	4.75	5	0.447	-0.031	0.021	0.219	0.983
ebi-a-GCST90017059	AITD2	AITD	genus Ruminococcaceae UCG011genus Ruminococcaceae UCG011|| id:ebi-a-GCST90017059	Inverse variance weighted	8	-0.052	0.031	0.099	-0.113	0.01	0.95	0.893	1.01	8.886	7	0.261	-0.015	0.022	0.532	0.983
ebi-a-GCST90017059	ebi-a-GCST90018847	Graves' disease || id:ebi-a-GCST90018847	genus Ruminococcaceae UCG011genus Ruminococcaceae UCG011|| id:ebi-a-GCST90017059	Inverse variance weighted (multiplicative random effects)	8	0.043	0.125	0.733	-0.202	0.287	1.044	0.817	1.333	18.71	7	0.009	-0.003	0.087	0.971	0.983
ebi-a-GCST90017059	ebi-a-GCST90018855	Hashimoto thyroiditis || id:ebi-a-GCST90018855	genus Ruminococcaceae UCG011genus Ruminococcaceae UCG011|| id:ebi-a-GCST90017059	Inverse variance weighted	8	-0.11	0.051	0.032	-0.211	-0.01	0.896	0.81	0.991	4.081	7	0.77	-0.003	0.034	0.924	0.983
ebi-a-GCST90017060	AITD2	AITD	genus Ruminococcaceae UCG013genus Ruminococcaceae UCG013|| id:ebi-a-GCST90017060	Inverse variance weighted	12	-0.041	0.058	0.477	-0.154	0.072	0.96	0.857	1.075	16.724	11	0.116	-0.027	0.009	0.019	0.843
ebi-a-GCST90017060	ebi-a-GCST90018847	Graves' disease || id:ebi-a-GCST90018847	genus Ruminococcaceae UCG013genus Ruminococcaceae UCG013|| id:ebi-a-GCST90017060	Inverse variance weighted	12	0.134	0.128	0.295	-0.117	0.385	1.143	0.89	1.47	7.975	11	0.716	-0.008	0.029	0.778	0.983
ebi-a-GCST90017060	ebi-a-GCST90018855	Hashimoto thyroiditis || id:ebi-a-GCST90018855	genus Ruminococcaceae UCG013genus Ruminococcaceae UCG013|| id:ebi-a-GCST90017060	Inverse variance weighted	12	-0.119	0.091	0.189	-0.296	0.059	0.888	0.744	1.06	8.618	11	0.657	-0.007	0.02	0.734	0.983
[truncated: 51 more rows]

## Sheet: Table S6
Table S6. Harmonized datasets for each metabolite trait exposure and outcome.
[truncated: 413 more rows]

## Sheet: Table S7
Table S7. Results of IVW analysis and sensitivity analysis
[truncated: 28 more rows]

## Sheet: Table S8
Table S8. Results of robust MR analysis.
[truncated: 22 more rows]

[truncated: 1 more sheets: Table S9]
